# Supplementary material for: Unhealthy lifestyle factors and the risk of colorectal cancer: a Mendelian randomization study
Source: Sci Rep. 2024 Jun 15;14:13825. doi: 10.1038/s41598-024-64813-y (PMC11180165; doi:10.1038/s41598-024-64813-y)
Supplement: Supplementary file 1 — Supplementary Information 1. [file 41598_2024_64813_MOESM1_ESM.csv]

SNP	A1	A2	FREQ	BETA	SE	P	CHR	BP	...10
rs34517439	A	C	0.120938	-0.30792	0.0562443	4.39997e-08	1	78450517	NA
rs6775319	T	A	0.729248	-0.225081	0.040802	3.5e-08	3	18758501	NA
rs9293503	C	T	0.111505	-0.328953	0.0586852	2.1e-08	5	87948962	NA
rs12522261	A	G	0.343473	-0.210522	0.0383038	3.9e-08	5	152054825	NA
rs11012732	G	A	0.332193	-0.224986	0.0385641	5.4e-09	10	21830104	NA
rs148193266	C	A	0.042668	0.510362	0.0921544	3.1e-08	11	104528681	NA
rs56194509	G	T	0.220486	0.303404	0.0439408	5e-12	17	43844559	NA
rs59499656	T	A	0.344493	0.228253	0.0382563	2.4e-09	18	40768309	NA
