# Supplementary material for: Unhealthy lifestyle factors and the risk of colorectal cancer: a Mendelian randomization study
Source: Sci Rep. 2024 Jun 15;14:13825. doi: 10.1038/s41598-024-64813-y (PMC11180165; doi:10.1038/s41598-024-64813-y)
Supplement: Supplementary file 2 — Supplementary Information 2. [file 41598_2024_64813_MOESM2_ESM.csv]

CHR	BP	SNP	A2	A1	FREQ	P	BETA	SE	N
2	145638766	rs72853300	C	T	0.153	1.75e-08	0.018956677	0.00336162	341427
2	225353649	rs12611472	T	C	0.297	3.48e-12	0.018424803	0.002648379	341427
2	63622309	rs7559982	T	A	0.564	1.67e-12	-0.01722138	0.002440356	341427
3	85699040	rs11915747	C	G	0.354	1.57e-15	0.020218207	0.002537206	339643
4	140908755	rs13136239	G	A	0.342	6.29e-09	0.014808976	0.002550998	341427
4	28589079	rs2471711	C	T	0.152	1.19e-08	-0.019215781	0.003370671	341427
4	2881256	rs624833	T	G	0.302	2.36e-09	0.015748493	0.002635754	341427
4	68000888	rs7682598	A	G	0.771	2.09e-09	0.01725593	0.002879991	341427
7	2032865	rs1403174	A	T	0.579	2.5e-10	0.015501929	0.00245107	341427
8	27344719	rs11780471	G	A	0.0601	9.44e-11	0.032958317	0.005091644	341427
