# Supplementary material for: Unhealthy lifestyle factors and the risk of colorectal cancer: a Mendelian randomization study
Source: Sci Rep. 2024 Jun 15;14:13825. doi: 10.1038/s41598-024-64813-y (PMC11180165; doi:10.1038/s41598-024-64813-y)
Supplement: Supplementary file 3 — Supplementary Information 3. [file 41598_2024_64813_MOESM3_ESM.csv]

CHR	BP	A1	A2	FREQ	BETA	SE	P	SNP
4	38692835	T	C	0.3819	-0.0145	0.0018	2.34e-16	rs1000096
4	67815504	A	G	0.2227	0.0125	0.0021	1.257e-09	rs10002111
17	5283252	A	G	0.7168	-0.0152	0.0018	7.799e-18	rs1000940
5	153546808	C	G	0.565	-0.0162	0.0017	3.059e-21	rs10044136
21	40303677	T	C	0.757	-0.0119	0.002	1.821e-09	rs1006893
1	197257090	T	C	0.7137	0.0124	0.0019	7.145e-11	rs1009188
8	67194710	A	C	0.2494	-0.0133	0.002	1.168e-11	rs10092723
8	143383694	A	G	0.538	-0.0119	0.0017	3.218e-12	rs10099330
8	20634888	T	C	0.6801	0.012	0.0018	5.607e-11	rs10101364
2	60665768	A	G	0.8883	0.0172	0.0026	6.812e-11	rs1011407
9	80532374	A	G	0.4591	-0.0116	0.0019	1.622e-09	rs10116186
14	25928179	A	C	0.311	-0.0214	0.0018	2.283e-33	rs10132280
2	105454590	T	C	0.7262	-0.0161	0.0019	5.047e-18	rs10197031
2	157109395	T	C	0.6565	-0.0109	0.0018	1.272e-09	rs10198345
2	25136866	A	T	0.4506	0.0318	0.0017	1.432e-78	rs10203386
7	49616203	A	G	0.4171	0.0126	0.0017	2.255e-14	rs10269783
7	78139581	T	G	0.5422	0.0109	0.0017	1.164e-10	rs1030015
18	60723787	T	C	0.5169	-0.0111	0.0017	1.03e-10	rs1031670
7	69598328	T	C	0.2517	0.0139	0.002	2.014e-12	rs1035010
17	28074563	T	G	0.4879	-0.0115	0.0016	1.369e-12	rs1038088
19	33966641	A	G	0.3041	0.012	0.0019	1.897e-10	rs10402145
13	31033232	T	C	0.2807	-0.0139	0.0019	6.663e-14	rs1045411
7	100804140	T	C	0.5817	-0.011	0.0017	1.493e-10	rs1048303
2	203970283	A	G	0.6092	0.0121	0.0016	1.965e-13	rs10497870
6	46363557	C	G	0.4537	-0.0138	0.0017	5.032e-16	rs10498767
6	73891434	T	C	0.9321	0.0205	0.0035	3.278e-09	rs10498891
6	154309808	T	C	0.1128	0.018	0.0024	1.792e-13	rs10499276
7	50614173	A	G	0.4935	0.013	0.0016	1.285e-15	rs10499694
3	12426936	T	G	0.1467	-0.0168	0.0023	2.233e-13	rs10510419
19	31028666	T	C	0.165	-0.0173	0.0023	4.688e-14	rs10518269
12	17212881	A	G	0.5355	-0.0113	0.0017	2.54e-11	rs10744146
17	15943910	T	C	0.4516	-0.0118	0.0016	4.431e-13	rs1075901
9	96403367	A	G	0.587	-0.0113	0.0017	4.525e-11	rs10761247
10	65318766	T	G	0.5136	-0.0133	0.0016	3.467e-16	rs10761785
12	56491880	T	G	0.6004	0.0137	0.0018	5.252e-15	rs10783779
11	68722306	T	C	0.4527	0.0123	0.0019	1.345e-10	rs10792006
1	184651822	T	C	0.5116	-0.0117	0.0019	7.694e-10	rs10797987
10	53677313	A	G	0.407	0.0124	0.0019	1.551e-10	rs10823893
11	2234690	A	G	0.817	-0.0146	0.0023	2.213e-10	rs10840606
12	114065412	A	C	0.2989	0.0116	0.0019	4.547e-10	rs10850185
12	117596788	A	G	0.4388	0.0108	0.0017	2.654e-10	rs10850777
9	137989785	C	G	0.8484	-0.0148	0.0025	4.914e-09	rs10858334
18	63285783	A	G	0.6775	-0.0164	0.002	1.031e-15	rs10871589
10	118672531	A	C	0.2413	0.0146	0.0019	4.469e-15	rs10886017
10	88112323	A	G	0.448	0.0126	0.0019	4.57e-11	rs10887584
11	122535333	C	G	0.3614	0.0118	0.0018	1.746e-11	rs10892873
11	65278461	T	C	0.7849	-0.0162	0.0021	1.021e-14	rs10896012
1	190239907	A	G	0.425	0.0149	0.0016	7.148e-20	rs10920678
1	119546842	T	C	0.5562	-0.0126	0.0016	1.142e-14	rs10923724
2	6155557	A	C	0.4105	-0.0142	0.0016	3.045e-18	rs10929925
2	172890588	A	G	0.694	0.0128	0.0018	2.737e-13	rs10930502
3	182297057	A	G	0.7109	0.0116	0.0019	4.204e-10	rs10937094
4	45182527	A	G	0.57	-0.0322	0.0016	2.42e-86	rs10938397
5	80841914	A	G	0.6927	0.0148	0.0018	6.532e-16	rs10942267
7	71429308	A	G	0.8388	0.0177	0.0026	1.435e-11	rs10950289
8	30863938	T	C	0.3193	0.0155	0.0021	5.326e-14	rs10954772
9	23341715	C	G	0.4098	-0.0107	0.0017	8.555e-10	rs10965780
9	33827694	T	C	0.1039	-0.0201	0.0028	3.187e-13	rs10971721
9	122651784	C	G	0.9051	-0.0176	0.0028	4.374e-10	rs10984756
9	126094156	C	G	0.5018	0.0129	0.0017	8.463e-14	rs10985968
10	78760959	T	C	0.55	0.0112	0.0017	8.537e-11	rs11001963
12	24008435	T	G	0.9179	-0.0227	0.0031	1.585e-13	rs11047132
8	142619234	A	G	0.3745	0.0134	0.002	1.745e-11	rs1106761
17	34942595	A	G	0.4454	-0.0161	0.0016	7.603e-23	rs1106908
16	20255123	T	C	0.8534	0.0214	0.0024	3.667e-19	rs11074446
16	62803841	T	C	0.4739	-0.0116	0.0017	1.227e-11	rs11075489
12	91237920	A	T	0.3729	-0.0113	0.0017	1.248e-11	rs11105839
12	82465797	T	C	0.7839	0.0131	0.0019	6.793e-12	rs11115176
1	8708529	T	C	0.3445	-0.0111	0.0017	2.365e-10	rs11121210
2	81792736	A	G	0.3139	0.011	0.0018	1.884e-09	rs11126822
9	82240968	A	G	0.8966	0.0176	0.0028	6.02e-10	rs11138313
14	63048448	A	G	0.1963	0.0126	0.0021	3.632e-09	rs11158434
12	39430048	A	C	0.7826	0.013	0.0019	1.124e-11	rs11170468
12	41948196	A	G	0.4806	0.0136	0.0016	1.17e-16	rs11181001
1	107962328	A	G	0.2906	-0.0127	0.0019	1.083e-11	rs11185111
4	60228517	A	G	0.5688	-0.0113	0.0019	1.27e-09	rs1119950
11	121922587	A	G	0.3949	-0.014	0.002	6.788e-13	rs11218510
1	39562627	T	C	0.2071	0.0184	0.0024	5.859e-15	rs112566467
12	57611285	A	G	0.9231	-0.0222	0.0036	8.697e-10	rs113397893
5	145895394	A	G	0.0078	-0.0636	0.0108	3.746e-09	rs114285050
7	138817193	T	C	0.8995	0.0232	0.0032	2.977e-13	rs11525873
1	38026600	T	C	0.0791	0.0186	0.003	3.275e-10	rs11577094
12	23753927	T	G	0.94	-0.0247	0.0041	1.44e-09	rs11608710
12	939480	T	G	0.199	0.0223	0.002	2.037e-28	rs11611246
15	66741387	C	G	0.772	0.0143	0.002	1.43e-12	rs11629783
15	95271378	A	C	0.6313	-0.0157	0.0018	7.272e-19	rs11633626
15	36391965	T	C	0.4981	0.0104	0.0017	8.853e-10	rs11636611
15	98301367	A	C	0.5888	0.0107	0.0017	6.254e-10	rs11638950
17	56093061	A	G	0.0859	0.0192	0.003	2.524e-10	rs11649864
17	47140794	T	C	0.3572	-0.021	0.002	6.874e-26	rs11655587
19	18836674	C	G	0.5076	0.0191	0.0019	1.912e-23	rs11668500
19	46180184	T	C	0.1871	-0.0338	0.0021	6.831e-60	rs11672660
7	75150312	A	T	0.5535	-0.0201	0.0019	9.381e-26	rs1167821
2	208263279	T	C	0.2302	0.0147	0.0019	1.685e-14	rs11692326
21	40123740	A	G	0.2531	0.0121	0.002	2.16e-09	rs11702843
8	27261138	C	G	0.9067	-0.0213	0.0033	7.393e-11	rs117176448
5	105876806	T	C	0.6231	0.0116	0.0018	4.006e-11	rs11739877
6	13180454	T	C	0.6961	0.0133	0.0019	6.916e-13	rs11757278
7	99118801	T	C	0.0874	-0.0227	0.003	6.08e-14	rs11761528
8	23389571	T	C	0.853	0.0167	0.0024	3.245e-12	rs11781222
12	133391022	A	G	0.296	0.0113	0.0018	8.373e-10	rs11836108
15	78012688	A	G	0.2608	-0.0161	0.0019	1.376e-16	rs11856579
16	387867	T	C	0.2568	-0.0153	0.0019	2.205e-16	rs11866815
9	87293457	T	C	0.3426	-0.012	0.0018	2.61e-11	rs1187352
18	42595996	A	G	0.7144	0.0126	0.0019	1.542e-11	rs11874040
3	70539559	A	C	0.8019	-0.0154	0.0021	2.288e-13	rs11915371
4	163038864	A	C	0.2212	0.0125	0.002	4.75e-10	rs11931941
7	26699061	A	G	0.9093	-0.0196	0.003	8.078e-11	rs11971098
3	138091140	A	G	0.1896	0.0145	0.0021	1.503e-12	rs1199334
8	132871608	A	G	0.9077	-0.0188	0.003	5.529e-10	rs11997238
1	33232525	A	G	0.1674	-0.0167	0.0022	9.777e-14	rs12022461
1	77967523	T	C	0.1883	0.0239	0.0021	3.347e-29	rs12049202
1	98315893	A	G	0.7762	-0.0169	0.0023	1.502e-13	rs12072739
10	76047464	T	C	0.1212	0.0184	0.0026	9.868e-13	rs12098284
1	49710264	T	G	0.3355	0.0185	0.0018	7.094e-24	rs12121950
1	62579891	T	G	0.0911	-0.0353	0.0034	1.443e-25	rs12140153
14	101144596	T	C	0.1115	0.0187	0.0027	4.973e-12	rs12147845
19	47563532	A	G	0.4087	-0.021	0.002	6.507e-27	rs12151152
5	50914726	T	C	0.0343	0.0348	0.0046	4.301e-14	rs12189178
6	41748352	A	G	0.8704	0.0168	0.0028	3.333e-09	rs12193797
6	108906200	T	C	0.2896	-0.0143	0.0018	1.927e-15	rs12206094
6	101156806	A	G	0.463	0.0114	0.0017	1.781e-11	rs12209887
11	131984330	T	C	0.3305	-0.0128	0.0018	1.778e-12	rs12222235
9	29716655	T	C	0.3828	-0.0121	0.0017	3.761e-12	rs12238336
11	76476030	A	C	0.2204	-0.0157	0.0023	1.434e-11	rs12282785
11	115022404	A	G	0.5007	-0.0177	0.0016	1.925e-27	rs12286929
12	108393845	A	G	0.2392	-0.0174	0.002	1.335e-17	rs12316047
12	109989228	T	G	0.5004	0.0096	0.0016	2.694e-09	rs12321904
9	11619764	A	T	0.6177	0.0126	0.0017	4.68e-13	rs12336441
11	134601012	T	G	0.8535	-0.0187	0.0022	2.18e-17	rs12364470
12	122963550	T	C	0.085	-0.034	0.0031	2.324e-28	rs12369179
12	14413931	C	G	0.2689	-0.0131	0.0019	1.779e-11	rs12422552
13	54102206	A	G	0.1218	0.0313	0.0024	1.419e-37	rs12429545
14	101539999	T	C	0.3416	-0.0107	0.0017	1.608e-10	rs12431682
15	62122539	C	G	0.9678	0.0347	0.0052	2.09e-11	rs12438629
15	46584787	T	G	0.438	0.0127	0.0017	1.208e-13	rs12439798
16	19935389	A	G	0.1371	-0.0353	0.0024	3.12e-50	rs12446632
16	3599655	A	G	0.2185	0.0161	0.002	9.035e-16	rs12448257
16	77261943	C	G	0.856	-0.0164	0.0026	1.438e-10	rs12449219
17	65947640	A	G	0.2198	0.0149	0.002	1.684e-13	rs12449442
18	60845884	T	C	0.6245	-0.0136	0.0018	1.047e-14	rs12454712
19	30272202	A	G	0.3243	0.0193	0.0018	1.474e-25	rs12462975
2	27063261	A	G	0.5698	0.0103	0.0017	1.985e-09	rs12470698
3	56114861	T	C	0.9391	-0.0225	0.0036	2.675e-10	rs12488237
4	120319434	T	C	0.7214	-0.0116	0.0019	3.893e-10	rs12509234
5	64087023	T	G	0.4928	0.0119	0.0016	2.307e-13	rs12522567
8	87505968	T	C	0.508	0.0108	0.0017	2.091e-10	rs12546331
9	102119090	A	G	0.294	-0.0117	0.0018	7.724e-11	rs12551906
22	40654276	T	C	0.6407	0.0161	0.0018	2.9e-19	rs12628051
22	38317137	T	C	0.3186	-0.0115	0.0019	5.852e-10	rs12628891
3	171113714	A	T	0.486	0.0099	0.0017	4.102e-09	rs12635553
2	207977253	A	T	0.7595	-0.013	0.002	7.256e-11	rs1263627
5	106471118	C	G	0.8077	0.0129	0.0022	2.006e-09	rs12651833
8	95582606	A	G	0.6839	0.0142	0.0017	3.411e-16	rs12680842
8	62054463	A	C	0.2024	0.015	0.0021	2.883e-12	rs12681792
6	126040435	A	G	0.5111	0.0105	0.0017	8.09e-10	rs1269175
2	161265910	T	C	0.3618	0.012	0.0017	1.032e-12	rs12692596
7	113492834	T	C	0.6201	-0.0156	0.0018	1.394e-18	rs12705916
2	86812549	T	C	0.6146	-0.0141	0.0017	3.219e-16	rs12714199
10	34013507	T	C	0.0801	0.0226	0.0031	1.96e-13	rs12765914
10	18562538	T	C	0.7664	0.012	0.002	4.304e-09	rs1277733
17	77796889	C	G	0.3864	-0.0106	0.0018	1.627e-09	rs1285245
13	112218924	A	T	0.4066	0.0138	0.0017	1.401e-15	rs12868881
14	29736838	A	C	0.3559	-0.018	0.0017	5.44e-26	rs12885454
14	42885336	A	G	0.5777	-0.0132	0.0019	8.284e-12	rs12889085
14	69753369	T	G	0.6324	-0.0103	0.0018	4.234e-09	rs12890931
15	47142090	T	C	0.2613	-0.0113	0.0018	6.162e-10	rs12899905
15	47947291	T	C	0.1131	-0.0171	0.0027	1.52e-10	rs12912380
15	80993570	C	G	0.2722	-0.0159	0.0019	1.999e-16	rs12914623
16	82438337	C	G	0.2641	0.0133	0.002	1.482e-11	rs12922346
17	78611724	A	G	0.5572	0.018	0.0016	3.681e-28	rs12939549
2	100801959	A	T	0.2652	-0.0177	0.0019	3.902e-20	rs13002946
2	632348	A	G	0.1567	-0.0578	0.0021	2.89e-161	rs13021737
2	133523605	A	G	0.2519	0.0146	0.0022	3.395e-11	rs13033310
3	35667057	T	G	0.6319	-0.0122	0.0017	2.776e-12	rs13062093
4	103188709	T	C	0.082	0.0468	0.0032	3.805e-47	rs13107325
4	162129844	A	G	0.4037	-0.0124	0.0016	3.956e-14	rs13110266
5	144623437	A	G	0.6681	-0.0114	0.0018	2.33e-10	rs13155259
5	139080745	A	G	0.8542	-0.0197	0.0023	1.939e-17	rs13174863
6	163033350	A	G	0.8572	0.0235	0.0025	4.079e-21	rs13191362
17	21264396	T	C	0.4566	-0.0177	0.0017	5.511e-25	rs1320251
6	97753223	C	G	0.3455	-0.0148	0.0018	2.162e-16	rs13209872
8	64702385	A	T	0.5654	0.012	0.0019	4.409e-10	rs13264909
9	13941513	A	G	0.8111	0.0131	0.0022	1.636e-09	rs13298062
9	28941459	C	G	0.8492	0.0148	0.0023	3.002e-10	rs13299788
1	203485142	T	C	0.1812	0.0153	0.0025	8.559e-10	rs13303252
2	142831758	A	C	0.8395	-0.0149	0.0023	4.863e-11	rs13396415
2	62848319	T	C	0.5755	-0.0135	0.0017	6.903e-16	rs13417156
2	56603985	T	C	0.712	-0.0117	0.0018	5.717e-11	rs13432055
4	65651730	A	G	0.4116	-0.0126	0.0017	3.183e-13	rs1346841
6	23871700	A	G	0.3157	0.0112	0.0018	9.555e-10	rs1355459
18	40708038	T	C	0.6287	0.0137	0.0018	8.394e-15	rs1356506
5	130378027	T	C	0.2359	-0.0125	0.002	8.055e-10	rs1363695
8	106430676	A	G	0.212	0.0122	0.0021	4.92e-09	rs1383592
13	62683659	C	G	0.3998	0.011	0.0017	1.668e-10	rs1394879
21	48048773	A	G	0.9889	-0.0559	0.0094	2.968e-09	rs140733155
20	21381121	T	C	0.1074	0.0195	0.0028	2.589e-12	rs1409818
9	16728721	A	C	0.1598	0.0229	0.0026	1.458e-18	rs1411431
6	104816944	T	C	0.8026	0.0186	0.0022	5.492e-18	rs1417665
15	59056712	A	G	0.1672	0.0149	0.0023	1.617e-10	rs1426652
8	73439070	A	G	0.2737	0.0191	0.0019	2.327e-23	rs1431659
3	104606144	C	G	0.5703	0.0147	0.0017	1.07e-17	rs1436344
4	173597016	A	G	0.4907	-0.0106	0.0017	8.494e-10	rs1437842
2	147901207	A	G	0.5776	-0.0169	0.0019	1.426e-18	rs1451077
4	137071335	A	G	0.6849	-0.0158	0.0017	1.355e-19	rs1451109
3	62481063	T	C	0.7314	0.0128	0.0018	2.667e-12	rs1452075
2	164567689	T	C	0.8242	-0.0153	0.0022	1.976e-12	rs1460676
2	205365851	T	C	0.0374	0.037	0.0043	5.6e-18	rs1470545
15	31857494	A	T	0.4732	0.0109	0.0017	1.513e-10	rs1471212
4	18511738	A	G	0.4875	-0.0128	0.0017	6.122e-14	rs1477890
4	89039082	A	G	0.8895	0.0188	0.0026	5.108e-13	rs1481012
19	51781455	A	G	0.0522	-0.0302	0.0045	2.34e-11	rs148108087
4	164359678	A	T	0.9723	0.0386	0.0062	4.81e-10	rs148636479
14	47296286	T	C	0.4725	0.0147	0.0017	3.924e-18	rs1491905
5	87963600	A	G	0.1355	0.0289	0.0025	2.725e-31	rs1501673
11	131477247	A	G	0.5281	0.0118	0.0017	2.71e-12	rs1506662
1	74991402	C	G	0.4255	0.0184	0.0016	8.068e-30	rs1514177
4	171632637	T	G	0.8183	0.0141	0.0022	1.599e-10	rs1522569
3	77667044	A	G	0.6721	-0.0126	0.0017	4.351e-13	rs1523768
13	111982291	T	C	0.3104	-0.0122	0.0019	8.021e-11	rs1536053
2	219587291	A	G	0.5441	-0.0119	0.0016	1.799e-13	rs1541777
1	112273485	T	C	0.4997	0.0139	0.0016	2.339e-17	rs1546924
3	8138041	C	G	0.5046	0.0105	0.0017	9.052e-10	rs1554194
2	35409697	C	G	0.6089	-0.0115	0.0017	4.885e-11	rs1561554
3	94003603	A	C	0.5775	-0.0179	0.0017	6.772e-27	rs1580099
5	122657199	A	G	0.4745	-0.0126	0.0017	1.911e-13	rs1582931
5	94206202	T	C	0.2325	0.0124	0.002	6.235e-10	rs159032
8	89462321	A	C	0.3114	-0.011	0.0018	2.384e-09	rs1601817
9	81334684	A	C	0.4355	0.0114	0.0017	3.186e-11	rs1634350
7	28189549	T	G	0.4139	-0.0097	0.0016	2.991e-09	rs1635853
8	4288577	T	G	0.2389	0.0132	0.002	3.766e-11	rs1658820
3	123285856	T	C	0.2061	0.0139	0.0021	2.697e-11	rs16834431
3	141275436	T	G	0.0717	0.0352	0.0034	4.869e-25	rs16851483
6	90322237	A	G	0.9499	-0.0227	0.0038	3.261e-09	rs16882001
8	138215228	A	G	0.06	-0.0244	0.0036	1.322e-11	rs16906845
8	81375457	T	C	0.0877	-0.0194	0.0029	1.626e-11	rs16907751
18	22137319	A	C	0.1705	-0.0157	0.0022	2.093e-12	rs16940823
18	42940499	T	G	0.2763	-0.0128	0.0019	4.581e-11	rs16978350
20	39291784	A	G	0.3864	0.0115	0.0017	6.192e-12	rs16989232
20	15813475	C	G	0.8696	-0.0181	0.0026	1.6e-12	rs16996644
4	77096118	A	G	0.1548	0.0145	0.0023	1.808e-10	rs17001561
1	209543560	T	G	0.8691	-0.0165	0.0025	4.032e-11	rs17014375
4	145333609	A	T	0.2291	-0.0128	0.0019	2.451e-11	rs17019336
1	110154688	T	C	0.9689	-0.0644	0.0049	7.105e-39	rs17024393
1	46505147	A	G	0.3155	-0.0136	0.0018	1.589e-14	rs1707322
14	77529783	T	C	0.3189	0.0117	0.0018	1.725e-10	rs17105272
21	38885506	T	C	0.0695	-0.0209	0.0035	1.744e-09	rs17193211
20	50402079	T	C	0.3054	-0.0112	0.0018	1.096e-09	rs17201143
7	109214139	T	G	0.5096	-0.01	0.0017	3.793e-09	rs1721447
4	153028860	T	C	0.4143	0.0096	0.0016	4.813e-09	rs17276464
1	107617707	A	G	0.651	-0.012	0.0017	2.956e-12	rs1730859
8	76806584	T	C	0.6845	0.0211	0.0018	6.04e-33	rs17405819
1	57874879	T	C	0.9	-0.0173	0.0028	6.16e-10	rs17425707
6	97385975	C	G	0.6522	0.0105	0.0018	4.991e-09	rs17448885
14	33302882	T	G	0.4667	0.0167	0.0017	7.933e-24	rs17522122
3	10027724	A	G	0.1081	0.0159	0.0027	3.458e-09	rs17535749
2	142293146	A	C	0.1873	-0.0127	0.0022	4.263e-09	rs17551974
13	99116384	T	C	0.7267	0.014	0.0019	7.254e-14	rs17574378
3	11626464	T	C	0.8519	-0.0152	0.0024	4.137e-10	rs17609108
10	126594078	T	C	0.7244	-0.0154	0.0018	3.87e-17	rs17636031
3	114399296	A	G	0.0762	-0.0225	0.0031	7.37e-13	rs17681451
9	31030917	T	C	0.1875	0.0128	0.0022	4.176e-09	rs17720922
6	38214150	T	C	0.8462	0.0155	0.0024	1.57e-10	rs17757975
20	51065854	A	G	0.1808	-0.026	0.0022	7.908e-32	rs17806224
16	2787062	A	C	0.9895	-0.0658	0.0095	4.575e-12	rs181179291
12	68205604	A	G	0.1694	0.0142	0.0021	2.125e-11	rs1819844
7	77829768	A	G	0.376	-0.0153	0.0018	6.709e-18	rs1852006
6	124911534	A	G	0.7632	-0.0131	0.002	1.034e-10	rs1871329
16	4930100	T	C	0.3679	0.0128	0.0017	2.981e-14	rs1876359
9	120664469	T	C	0.4341	-0.0109	0.0017	2.505e-10	rs1877875
20	1410582	T	C	0.4386	-0.0108	0.0017	3.724e-10	rs1884389
1	11112836	T	C	0.2348	0.0134	0.0019	2.3e-12	rs1884429
20	6612832	A	G	0.3747	-0.0184	0.0017	2.701e-28	rs1884897
1	7727854	T	C	0.5397	-0.0111	0.0017	7.365e-11	rs1891215
7	121964349	T	C	0.3939	0.012	0.0017	4.197e-13	rs1899689
3	62100840	T	C	0.2095	0.0113	0.0019	4.165e-09	rs1911746
3	61187046	A	T	0.616	0.0169	0.0017	1.932e-24	rs1916801
13	96922191	T	C	0.606	-0.014	0.0016	1.571e-17	rs1927790
5	173277247	T	C	0.9848	-0.05	0.0082	9.649e-10	rs192829047
9	120378483	T	C	0.5712	0.0134	0.0016	2.225e-16	rs1928295
18	31251276	A	G	0.4466	0.0122	0.0017	8.355e-13	rs1941697
16	23804956	A	G	0.1871	0.0126	0.0022	4.861e-09	rs194809
14	91512339	T	C	0.2813	-0.0148	0.0019	6.048e-15	rs1951455
14	62593297	T	C	0.5608	0.0097	0.0016	2.431e-09	rs1954494
13	28036062	A	G	0.2719	-0.0173	0.0019	9.404e-20	rs1967772
11	13350131	A	G	0.3556	-0.0156	0.0018	1.984e-18	rs1982350
8	28021769	T	G	0.1322	0.017	0.0025	2.169e-11	rs1982441
20	30649834	T	C	0.0456	-0.0293	0.0047	4.56e-10	rs1987960
16	9713688	A	G	0.3061	-0.0129	0.0018	2.11e-13	rs1990573
15	68181534	A	G	0.4228	-0.0167	0.0016	3.88e-24	rs1996120
16	81728081	A	C	0.3826	0.0119	0.0017	1.901e-12	rs2012502
6	40348653	A	G	0.7251	-0.0201	0.0018	2.053e-29	rs2033529
2	174961488	A	G	0.6619	-0.0133	0.0018	1.192e-13	rs2044469
4	3298800	T	C	0.8588	-0.0167	0.0025	3.775e-11	rs2051559
5	170599327	A	C	0.6784	0.017	0.0018	2.591e-20	rs2053682
16	6704749	T	G	0.2715	-0.0115	0.0019	1.795e-09	rs2058527
2	41712849	A	G	0.3534	0.0119	0.0018	1.865e-11	rs2063177
11	30422068	T	G	0.646	0.0139	0.0018	6.073e-15	rs2065418
1	47683607	C	G	0.2858	0.0137	0.0019	3.32e-13	rs2070929
16	54152730	A	G	0.5707	0.0107	0.0016	7.3e-11	rs2072518
19	12996740	A	G	0.6946	-0.0125	0.0021	1.524e-09	rs2072597
19	1970021	T	C	0.1875	-0.016	0.0023	2.243e-12	rs2074881
8	25651528	C	G	0.2997	0.0112	0.0018	1.303e-09	rs2081493
11	132640001	A	C	0.6745	-0.012	0.0018	2.775e-11	rs2105808
16	24310282	A	G	0.4998	0.0111	0.0018	3.227e-10	rs2107118
5	75015242	T	G	0.6298	0.0276	0.0017	1.173e-61	rs2112347
9	73837155	T	C	0.5119	-0.0117	0.0017	5.869e-12	rs2134858
11	112912947	T	C	0.259	-0.0114	0.0019	8.174e-10	rs2155645
7	32347335	A	G	0.6246	-0.0144	0.0018	2.77e-16	rs215614
8	74689288	T	C	0.1103	0.0177	0.0027	4.262e-11	rs2170382
14	62360075	T	C	0.7224	-0.0172	0.0021	6.271e-16	rs217669
6	31606756	A	T	0.8833	0.0243	0.0025	5.441e-23	rs2178899
9	28412078	T	C	0.3135	0.0234	0.0017	2.285e-41	rs2183824
11	133712682	A	G	0.7667	0.0156	0.0021	4.207e-14	rs2187449
4	55505360	A	G	0.4492	0.0137	0.0017	7.417e-16	rs2192158
8	85089437	A	G	0.2634	-0.0137	0.0019	1.492e-12	rs2196618
6	50798526	T	C	0.1557	0.0408	0.0021	1.822e-83	rs2206277
6	12124855	A	G	0.3374	-0.0144	0.0017	5.498e-17	rs2228213
11	32125855	A	G	0.3349	-0.0114	0.0018	3.289e-10	rs223058
7	39448936	T	C	0.3582	-0.0128	0.0018	1.22e-12	rs2237403
4	96091524	A	G	0.5699	-0.0106	0.0016	8.566e-11	rs2241743
6	131898208	T	C	0.8512	-0.0161	0.0022	1.154e-13	rs2246012
7	103418846	T	C	0.3982	0.0162	0.0016	6.892e-23	rs2299383
16	68381978	A	G	0.3278	0.0134	0.0017	7.573e-15	rs2307022
13	60497331	T	C	0.6472	-0.0098	0.0017	4.639e-09	rs2322622
16	24540806	T	G	0.4855	0.0126	0.0017	1.328e-13	rs2342892
6	120213880	A	G	0.6735	0.0143	0.0017	2.106e-16	rs2357760
4	130726833	A	T	0.6718	-0.0139	0.0018	1.357e-14	rs2391540
7	113028634	A	T	0.4183	-0.0176	0.0017	2.805e-24	rs2396625
1	194965200	T	C	0.3461	-0.0126	0.0018	5.521e-13	rs2400414
20	44914134	A	G	0.4349	0.0116	0.0017	1.665e-11	rs2425857
11	43899601	T	C	0.342	0.012	0.0018	2.024e-11	rs2434467
10	99778226	A	G	0.4514	-0.0165	0.0017	6.513e-22	rs2439823
5	103933473	T	C	0.4433	0.0109	0.0017	1.877e-10	rs2447832
10	93062111	A	T	0.6874	0.0128	0.0021	3.93e-10	rs2450448
3	15743844	A	G	0.4165	0.01	0.0016	1.135e-09	rs2455793
12	2106116	T	C	0.8143	-0.0128	0.0022	2.802e-09	rs2470397
16	9412222	C	G	0.6985	0.0123	0.0019	3.307e-11	rs249293
5	66200783	T	C	0.7138	0.0153	0.0021	4.905e-13	rs249612
15	42037570	T	C	0.8243	-0.0135	0.0022	7.349e-10	rs2577947
3	12955982	A	G	0.6517	-0.0114	0.0018	2.353e-10	rs2596902
16	4035068	A	G	0.386	-0.0143	0.0017	2.838e-17	rs2601777
11	93221105	A	G	0.4812	-0.0103	0.0016	2.041e-10	rs2605603
17	71754545	T	C	0.4011	0.0105	0.0018	1.988e-09	rs2619976
6	64240516	T	G	0.4553	-0.0107	0.0017	3.23e-10	rs2622274
2	104308545	C	G	0.5428	0.0119	0.0017	1.742e-12	rs264962
17	41085683	A	G	0.7227	0.0111	0.0019	1.966e-09	rs2670854
3	158026489	A	T	0.4117	-0.0126	0.0017	4.762e-13	rs2682406
14	99672797	C	G	0.6096	-0.0116	0.0018	5.869e-11	rs2693686
15	99511873	A	G	0.2805	-0.0115	0.0019	1.901e-09	rs2715423
19	18217147	T	C	0.5783	-0.0173	0.0019	3.321e-19	rs273505
9	84186734	A	G	0.7228	0.0119	0.0019	6.377e-10	rs2777768
1	1865298	A	G	0.4551	-0.0142	0.0017	1.878e-16	rs2803316
1	201800868	A	G	0.3266	0.0235	0.0018	5.556e-39	rs2820295
21	30690558	A	G	0.2254	0.0115	0.002	4.718e-09	rs2832283
3	42418446	A	G	0.1717	0.0172	0.0022	1.074e-14	rs28350
21	41427168	A	C	0.6075	-0.0112	0.0017	9.5e-11	rs2837398
1	82379446	T	C	0.7275	-0.0147	0.0019	6.076e-15	rs284227
5	164557954	A	T	0.3806	0.0105	0.0017	1.549e-09	rs2861089
2	67837553	T	C	0.5864	0.0165	0.0019	7.823e-18	rs2861685
11	43653833	T	G	0.7012	-0.0216	0.0017	3.604e-35	rs2862996
4	94411606	C	G	0.8057	0.0155	0.0022	9.406e-13	rs2870710
5	107422067	T	C	0.8394	0.0238	0.0023	4.666e-26	rs288230
15	61194234	A	G	0.4883	-0.0098	0.0016	2.074e-09	rs2899663
7	150638484	A	G	0.244	-0.0145	0.0019	1.945e-14	rs2907948
10	66626611	A	C	0.669	-0.0129	0.002	1.975e-10	rs2933451
8	126482077	A	G	0.5089	-0.0107	0.0017	2.408e-10	rs2954021
1	96887370	T	C	0.2772	0.0176	0.0018	7.546e-22	rs2968487
19	34311481	T	C	0.3425	-0.0158	0.0017	3.81e-20	rs29938
1	72751185	T	C	0.3825	-0.0254	0.0016	4.804e-54	rs3101336
8	101958433	T	G	0.6192	0.0122	0.0018	3.846e-12	rs3134358
5	98304564	A	G	0.2976	-0.0106	0.0018	3.564e-09	rs325220
4	112747919	A	G	0.3764	-0.0117	0.0018	3.228e-11	rs326845
5	133865452	A	G	0.5893	0.0135	0.0017	4.255e-15	rs329124
15	60908307	T	C	0.4081	-0.0127	0.0016	1.402e-14	rs340025
10	102634853	A	G	0.44	0.0144	0.0019	8.255e-14	rs34277166
1	171455322	T	C	0.0889	0.0229	0.0033	7.891e-12	rs34720381
3	196115497	C	G	0.3585	0.0129	0.002	7e-11	rs34801745
4	25408838	A	G	0.2224	-0.0293	0.0023	8.504e-38	rs34811474
11	84814393	A	C	0.4777	-0.013	0.0017	3.501e-14	rs349088
8	15535226	T	C	0.1617	-0.0146	0.0023	2.689e-10	rs354508
3	154034950	C	G	0.3984	0.0151	0.0017	2.129e-18	rs355777
2	165656787	C	G	0.6317	0.0108	0.0017	7.263e-11	rs355914
6	43604167	A	G	0.9742	0.0413	0.006	6.885e-12	rs35679149
2	47019521	A	G	0.3634	-0.0159	0.002	9.002e-16	rs35809007
4	80717182	A	G	0.6424	-0.0121	0.002	1.069e-09	rs35851183
8	38329650	T	C	0.3978	0.0119	0.0019	1.048e-09	rs36061954
1	151006539	A	C	0.8769	-0.0195	0.0026	3.345e-14	rs3738476
9	133783025	A	G	0.3384	0.0132	0.002	6.643e-11	rs3739514
17	73871467	A	G	0.1931	0.0139	0.0022	2.426e-10	rs3744017
19	1852494	T	C	0.2162	-0.0173	0.0021	2.804e-16	rs3746038
11	6239344	A	G	0.5635	-0.0103	0.0018	4.741e-09	rs3750944
3	183996068	T	C	0.512	-0.0116	0.0016	8.898e-13	rs3752904
1	15808872	A	G	0.2272	-0.0107	0.0018	4.627e-09	rs3766160
2	36788616	A	G	0.6367	-0.0114	0.0018	1.213e-10	rs3770799
3	53799960	T	C	0.7448	0.0151	0.002	2.722e-14	rs3774573
6	20482335	A	G	0.6916	-0.012	0.0018	1.459e-11	rs3806114
8	116670347	T	C	0.274	-0.0182	0.0019	8.726e-22	rs3808477
9	94187247	T	C	0.2806	-0.0152	0.0021	9.421e-13	rs3811125
5	96080883	A	G	0.7851	0.0131	0.002	1.445e-10	rs3822683
11	118944675	T	C	0.3863	0.014	0.0017	6.149e-16	rs3825061
4	147438019	T	C	0.8593	0.0165	0.0023	6.914e-13	rs3914628
9	27803737	T	G	0.5021	-0.0127	0.0017	8.038e-14	rs3922980
17	1843189	A	C	0.1784	-0.0222	0.0022	4.121e-23	rs3923783
17	31475545	A	C	0.2089	-0.014	0.002	7.683e-12	rs3930349
17	79084367	A	G	0.537	-0.0155	0.0019	8.691e-16	rs3935190
3	173095123	A	G	0.4513	-0.0163	0.0017	1.745e-21	rs39654
10	33860515	T	G	0.5641	0.0107	0.0017	4.323e-10	rs4097319
8	14091025	T	C	0.3727	0.014	0.0017	1.057e-15	rs4123853
13	50963685	A	G	0.0302	-0.0341	0.0057	2.999e-09	rs41284828
5	151045923	T	C	0.0067	0.0776	0.0116	2.606e-11	rs41290587
10	102447647	A	C	0.097	-0.029	0.0032	3.984e-19	rs41310284
17	80176641	T	C	0.6848	0.0108	0.0017	6.318e-10	rs4239020
5	92546237	T	G	0.5788	0.0109	0.0017	2.001e-10	rs4242244
11	8673939	C	G	0.3305	-0.0187	0.0017	8.633e-29	rs4256980
4	30703243	A	C	0.1314	0.0174	0.0026	8.27e-12	rs4270551
3	108119071	T	C	0.5066	-0.0113	0.0016	3.799e-12	rs4273371
21	46570896	A	C	0.4288	-0.0177	0.0017	3.603e-25	rs427943
10	104610926	T	G	0.398	0.013	0.0017	3.501e-15	rs4290163
7	24354300	A	G	0.5361	-0.0115	0.0017	1.473e-11	rs4307239
2	28973883	T	C	0.3259	0.0125	0.0017	7.332e-13	rs4372836
5	106379106	T	C	0.6155	0.0104	0.0017	1.928e-09	rs4382152
1	156406853	A	G	0.6048	0.0129	0.0018	4.131e-13	rs4414033
13	79561962	T	C	0.4946	-0.0103	0.0017	1.794e-09	rs4421883
19	2245622	A	G	0.0555	0.0317	0.0042	3.26e-14	rs45521740
2	69655790	T	C	0.5857	0.0101	0.0017	3.43e-09	rs4581940
5	112176756	A	T	0.7747	-0.0133	0.0019	8.356e-12	rs459552
16	29932064	T	C	0.5397	0.0219	0.0017	6.616e-38	rs4609871
2	58935282	T	G	0.4496	0.0214	0.0017	3.422e-36	rs4671328
5	63026280	T	C	0.5236	-0.0155	0.0017	4.324e-20	rs4700608
5	102053558	A	G	0.3914	0.0102	0.0016	4.933e-10	rs4703019
7	1872921	T	C	0.783	0.0167	0.0023	5.596e-13	rs4721089
7	19785888	C	G	0.1426	-0.0143	0.0024	4.523e-09	rs4721823
7	3125220	T	C	0.1461	0.0147	0.0025	3.921e-09	rs4722398
8	34324581	A	G	0.6204	0.0107	0.0018	1.049e-09	rs4739570
9	15634326	T	C	0.5436	0.0189	0.0016	3.147e-31	rs4740619
10	77656509	A	T	0.2601	-0.0131	0.0019	1.177e-11	rs4746339
17	32247585	C	G	0.5749	0.0118	0.002	1.559e-09	rs4794977
17	26318587	A	G	0.2872	0.0113	0.0019	3.33e-09	rs4795195
19	49646476	C	G	0.3968	0.0116	0.002	3.217e-09	rs4802570
20	16564210	A	C	0.8075	0.0126	0.0021	1.294e-09	rs4814512
21	42633065	A	G	0.3082	-0.0123	0.0018	1.917e-11	rs4818226
4	113313986	T	C	0.6852	-0.0108	0.0017	3.459e-10	rs4834272
8	11024663	A	C	0.5008	-0.0166	0.0016	5.412e-24	rs4841504
2	105939237	T	C	0.1265	0.0163	0.0026	2.942e-10	rs4851057
3	20714580	A	G	0.2933	-0.0125	0.0018	6.5e-12	rs4857968
6	160774486	A	C	0.4973	0.0108	0.0016	2.984e-11	rs487152
10	133992689	T	C	0.5725	-0.013	0.0017	3.059e-14	rs4880341
5	119388659	C	G	0.4669	0.0121	0.0017	2.49e-12	rs4895231
14	103249127	C	G	0.6562	-0.0176	0.0018	8.106e-23	rs4906263
2	229002620	A	G	0.6623	-0.0148	0.0018	1.252e-16	rs4973618
16	15129459	A	G	0.6689	0.0102	0.0017	3.391e-09	rs4985155
6	18492350	T	G	0.0504	0.0285	0.0044	1.078e-10	rs5017416
3	161453946	T	C	0.5639	0.0108	0.0017	2.606e-10	rs507856
11	17408630	T	C	0.6314	0.0113	0.0017	1.222e-11	rs5215
3	62714917	A	T	0.2189	0.0131	0.0021	2.912e-10	rs539100
1	177889480	A	G	0.7786	-0.0479	0.002	3.06e-125	rs543874
1	10743042	T	C	0.4545	0.0113	0.0019	2.758e-09	rs544722
3	45222958	A	G	0.672	-0.014	0.002	5.188e-12	rs55676934
20	54157497	A	G	0.6696	-0.0103	0.0017	2.526e-09	rs559267
12	97584357	T	C	0.1885	0.0146	0.0024	2.47e-09	rs55966114
1	23345051	T	C	0.8691	-0.0186	0.0024	1.434e-14	rs561136
19	4064057	T	C	0.8054	0.0217	0.0024	3.207e-19	rs56356382
4	140863365	A	C	0.6344	0.0157	0.002	3.49e-15	rs57800857
15	99230162	C	G	0.2216	-0.0145	0.0023	2.566e-10	rs58139454
11	69445173	T	C	0.5933	-0.0137	0.0017	1.525e-16	rs592483
3	9507314	A	T	0.0991	0.0217	0.0032	9.124e-12	rs59302296
18	76745589	T	C	0.0912	-0.0191	0.003	3.219e-10	rs594821
20	47495656	A	T	0.1743	-0.0175	0.0023	3.682e-14	rs6019483
20	53453850	A	G	0.7767	-0.013	0.0021	2.32e-10	rs6023633
20	54379033	A	C	0.197	-0.0126	0.0021	2.14e-09	rs6092179
2	166148324	A	G	0.7549	0.0151	0.0022	6.809e-12	rs61051952
20	42010996	A	G	0.8492	0.0162	0.0024	7.489e-12	rs6130360
20	32556572	T	C	0.6021	0.0126	0.0017	3.55e-13	rs6142067
20	3008775	T	G	0.52	-0.0101	0.0017	3.845e-09	rs615568
1	19934900	A	G	0.2346	-0.0142	0.0022	2.24e-10	rs61740466
19	51132746	A	G	0.0386	0.0308	0.0051	1.364e-09	rs61746970
12	72179446	T	C	0.0189	0.0451	0.007	1.199e-10	rs61754230
1	156049877	T	C	0.1312	0.0289	0.0028	3.196e-24	rs61813324
1	174321997	A	G	0.1092	0.0223	0.003	2.492e-13	rs61828641
11	89922417	A	G	0.751	-0.0145	0.0022	4.543e-11	rs61903695
12	114534672	T	C	0.9329	0.0241	0.0038	3.409e-10	rs61930810
19	45734751	A	G	0.6104	-0.0116	0.002	3.032e-09	rs62118504
7	139885277	T	G	0.0953	0.0197	0.0033	1.294e-09	rs62491456
11	27679916	T	C	0.1836	-0.0413	0.0021	7.399e-89	rs6265
1	54728864	C	G	0.6073	0.0126	0.0018	1.062e-12	rs630602
3	78458928	T	C	0.1448	0.0161	0.0024	3.768e-11	rs6419734
2	212296094	C	G	0.3179	0.0127	0.0018	3.585e-12	rs6435622
3	181329682	T	C	0.1994	-0.0152	0.0021	7.252e-13	rs6443750
5	43110855	C	G	0.3243	-0.014	0.0018	2.535e-14	rs6451675
7	5542513	T	C	0.0959	0.0167	0.0026	2.504e-10	rs6463489
9	37200103	A	G	0.3797	-0.0149	0.0017	1.525e-17	rs6476617
9	111932342	T	C	0.6415	-0.0126	0.0017	6.572e-14	rs6477694
15	51754451	T	C	0.4465	0.0137	0.0016	4.838e-17	rs6493498
16	49011249	A	G	0.2021	0.0146	0.002	3.211e-13	rs6500208
12	69674595	T	C	0.7294	-0.0137	0.0019	6.425e-13	rs650198
19	19391851	T	C	0.1686	-0.017	0.0022	1.449e-14	rs6511027
20	62691550	C	G	0.7391	0.0134	0.002	1.522e-11	rs6512302
12	99560183	A	G	0.3634	0.0146	0.0018	2.378e-16	rs651548
12	103706754	C	G	0.7468	0.0194	0.0019	1.135e-23	rs6539064
1	209208277	A	T	0.6207	-0.0126	0.002	1.316e-10	rs6540498
2	59307725	A	G	0.6112	-0.0194	0.0016	4.013e-32	rs6545714
5	176527577	T	G	0.3707	-0.0113	0.0017	8.137e-11	rs6556301
13	54691484	A	G	0.1301	0.0175	0.0027	7.291e-11	rs6561766
18	57829135	T	C	0.7518	-0.0552	0.0019	7.82e-184	rs6567160
14	73323682	A	T	0.5887	0.0118	0.0017	1.103e-11	rs6574100
1	6715390	T	G	0.6589	-0.0118	0.0018	3.369e-11	rs6577584
11	56914157	A	C	0.1984	-0.0124	0.0021	3.583e-09	rs6591407
10	10264200	T	C	0.1755	0.0147	0.0022	5.984e-11	rs6602411
1	93219907	T	C	0.9077	-0.0183	0.0027	1.183e-11	rs6604015
12	110903380	C	G	0.6969	-0.0156	0.0017	3.567e-19	rs6606686
17	35057373	T	C	0.2978	-0.0124	0.0019	2.548e-11	rs6607337
1	210095527	T	C	0.5893	0.012	0.0016	1.721e-13	rs6661316
1	66447394	A	G	0.5501	0.0125	0.0017	1.92e-13	rs6690398
1	80812020	C	G	0.2976	0.012	0.0018	6.415e-11	rs6696828
2	143960593	A	G	0.1422	0.0193	0.0024	3.071e-16	rs6710871
2	230663576	T	C	0.3083	0.0154	0.0018	1.824e-17	rs6720868
2	198518709	C	G	0.8077	0.015	0.0021	1.543e-12	rs6733834
3	80649139	T	C	0.3034	0.0105	0.0018	4.557e-09	rs6781254
3	116937546	A	T	0.8215	0.0141	0.0023	6.473e-10	rs6804181
3	25106437	A	G	0.4301	-0.0141	0.0016	7.57e-18	rs6804842
3	170627909	A	C	0.2926	0.0172	0.0021	1.699e-16	rs6804915
3	156862041	T	C	0.259	0.0139	0.0019	8.149e-13	rs6809307
4	16600664	T	C	0.5164	-0.01	0.0017	4.565e-09	rs6818414
4	53287576	A	G	0.5093	-0.0101	0.0017	3.018e-09	rs6832762
4	180187034	A	G	0.4564	0.0113	0.0019	3.657e-09	rs6850421
19	45392254	T	C	0.1656	-0.0246	0.0023	5.924e-26	rs6857
5	124330522	A	G	0.489	-0.0121	0.0016	1.475e-13	rs6864049
5	27193573	A	G	0.2923	-0.0119	0.0019	3.287e-10	rs6890310
6	43758873	A	G	0.5735	-0.01	0.0017	1.899e-09	rs6905288
6	70146918	A	G	0.2352	-0.0121	0.002	2.64e-09	rs6916553
6	142703483	A	G	0.808	-0.013	0.0022	1.851e-09	rs6922607
6	42677834	A	C	0.4815	0.0111	0.0017	5.641e-11	rs6931385
6	34677103	A	G	0.785	-0.0257	0.0019	1.176e-40	rs6932930
6	21921026	A	G	0.7028	-0.0117	0.0019	3.537e-10	rs6934973
7	76632098	A	G	0.835	-0.0241	0.0026	1.09e-20	rs6954694
7	44788657	A	G	0.4363	-0.014	0.0019	3.37e-13	rs6962280
7	17287106	A	G	0.3871	-0.0107	0.0017	2.342e-10	rs6968554
7	77426482	T	C	0.5762	-0.0101	0.0017	4.305e-09	rs6970595
5	3513485	A	G	0.447	0.0116	0.0017	9.672e-12	rs698147
9	109072075	T	G	0.2254	0.0135	0.002	4.708e-12	rs7024334
9	14455076	A	G	0.5267	0.011	0.0017	1.216e-10	rs7031064
9	6942940	A	C	0.3576	-0.0106	0.0018	1.235e-09	rs7037266
12	89771903	T	C	0.5535	-0.0142	0.0017	8.342e-17	rs704061
10	61842645	T	C	0.3228	-0.0126	0.0021	7.143e-10	rs7070670
10	21821274	A	G	0.3086	0.0198	0.0018	4.505e-27	rs7084454
14	104149475	A	G	0.6214	0.0148	0.0017	5.698e-19	rs709400
11	72444583	T	C	0.7494	-0.0118	0.0019	2.921e-10	rs7123876
11	47529947	A	C	0.4162	0.0257	0.0016	3.956e-55	rs7124681
12	124409502	A	G	0.3335	0.0127	0.0017	2.931e-13	rs7133378
12	53785861	A	G	0.1019	0.0168	0.0028	2.592e-09	rs7134628
22	48871019	A	G	0.4168	0.0136	0.002	3.524e-12	rs713763
12	50247468	A	G	0.387	0.0297	0.0017	3.095e-71	rs7138803
14	88375040	T	C	0.7397	-0.0141	0.002	5.953e-13	rs7141307
14	79940383	T	G	0.2334	0.0263	0.002	2.374e-40	rs7144011
2	211543055	T	C	0.6953	-0.0157	0.0019	1.337e-16	rs715
15	35826859	A	T	0.8553	0.0146	0.0025	4.502e-09	rs7181610
16	24806420	T	G	0.2631	-0.0143	0.0019	1.43e-13	rs7186893
16	56471410	T	C	0.8331	-0.0146	0.0022	4.306e-11	rs7189122
11	113234679	T	C	0.3974	0.0106	0.0017	9.789e-10	rs719802
16	82872628	C	G	0.6751	-0.013	0.0018	1.202e-12	rs7206608
17	2136065	T	G	0.656	-0.0137	0.0017	9.427e-16	rs7217226
17	39286180	T	C	0.3394	0.0113	0.0018	4.87e-10	rs7219230
18	1840658	A	G	0.8584	-0.0218	0.0028	2.485e-15	rs7238896
18	45921214	A	G	0.5414	0.012	0.0017	6.244e-13	rs7239114
18	56883319	T	G	0.8349	0.0198	0.0021	1.309e-20	rs7243357
19	30610400	A	G	0.4826	-0.0107	0.0017	3.854e-10	rs7259325
8	118884379	A	G	0.8902	-0.0223	0.0031	4.106e-13	rs72673947
15	73007893	A	G	0.7917	0.0172	0.002	1.802e-18	rs730180
13	28617708	T	C	0.6303	-0.0143	0.0018	4.032e-16	rs7318817
4	28514830	A	C	0.8263	0.0194	0.0025	1.08e-14	rs73213501
4	20219595	T	G	0.8754	-0.0221	0.0029	1.624e-14	rs73249175
9	92207308	A	G	0.4985	-0.012	0.0017	1.814e-12	rs7357754
7	77055885	A	G	0.4501	0.0118	0.0016	4.758e-13	rs740157
15	92573639	A	G	0.2134	-0.0163	0.0024	4.894e-12	rs7498044
16	28883241	A	G	0.6179	-0.0285	0.0017	1.139e-66	rs7498665
1	42408159	A	G	0.4443	-0.0105	0.0017	7.242e-10	rs7523668
1	118864616	A	G	0.7182	-0.012	0.0018	6.65e-11	rs7534091
1	2725475	A	C	0.53	0.0138	0.0017	6.284e-16	rs7537581
2	145616899	A	G	0.0712	0.0219	0.0034	6.122e-11	rs7560871
2	48954905	T	C	0.7668	0.0169	0.0021	4.89e-16	rs7561278
2	193801010	A	C	0.5397	0.0111	0.0019	4.735e-09	rs7570446
2	182653725	T	C	0.1561	0.014	0.0024	3.326e-09	rs7575118
2	181575281	A	G	0.3664	-0.0165	0.0017	2.321e-22	rs7588437
2	220138586	T	C	0.8363	0.0174	0.0023	2.071e-14	rs7589023
2	213413231	A	G	0.2737	-0.0182	0.0018	1.521e-23	rs7599312
2	55281901	C	G	0.6899	0.0152	0.0018	1.89e-16	rs7601895
2	12851120	A	G	0.1099	0.0164	0.0027	1.212e-09	rs7607490
1	17301672	T	C	0.5412	0.0105	0.0017	6.512e-10	rs761423
3	194881756	A	G	0.1595	-0.0157	0.0024	4.331e-11	rs7616009
3	136272246	T	C	0.2607	-0.0187	0.0019	7.536e-24	rs7621025
3	131751628	A	G	0.3091	0.0215	0.0018	3.329e-32	rs7631156
14	35628729	T	C	0.9018	0.019	0.0032	3.599e-09	rs76420714
6	143185683	T	C	0.4689	-0.0132	0.0017	1.077e-14	rs765875
3	128189391	T	G	0.9547	0.0284	0.0047	1.642e-09	rs76594121
4	95093855	A	G	0.4788	-0.0099	0.0017	4.574e-09	rs7678054
11	116973247	A	G	0.0587	0.0263	0.0041	9.078e-11	rs76942203
5	95716722	A	G	0.7198	-0.0166	0.0018	1.959e-20	rs7713317
5	60732552	A	C	0.3678	-0.0112	0.0018	2.309e-10	rs7714712
5	158460212	A	G	0.4449	-0.0101	0.0016	6.084e-10	rs7734385
6	130374461	A	T	0.7423	-0.0115	0.0019	2.579e-09	rs7740107
13	86494817	A	G	0.7229	-0.017	0.0021	1.44e-15	rs77432547
6	83447813	T	C	0.1602	0.0164	0.0023	2.129e-12	rs7769594
7	93089243	A	G	0.462	0.0131	0.0017	1.576e-14	rs7777084
7	6418275	T	C	0.8594	-0.0151	0.0025	2.118e-09	rs7784465
3	118023515	A	G	0.7218	-0.0122	0.0019	3.284e-10	rs779206
7	137435925	T	G	0.7048	-0.0124	0.0019	6.233e-11	rs7802342
8	32400115	T	C	0.4319	-0.0109	0.0016	3.231e-11	rs7826312
2	44719893	T	C	0.7708	0.0139	0.002	2.273e-12	rs786420
9	131027982	C	G	0.1596	0.0179	0.0024	7.562e-14	rs7871866
10	16750129	T	G	0.6736	0.0125	0.0018	5.832e-12	rs7893571
10	87410904	A	G	0.9496	-0.0327	0.0037	1.719e-18	rs7899106
10	114758349	T	C	0.2787	-0.0178	0.0018	1.665e-23	rs7903146
1	1590521	A	G	0.266	-0.02	0.0022	2.033e-20	rs79113395
11	130795698	T	G	0.5016	-0.0144	0.0017	3.61e-17	rs7944782
11	64090422	A	G	0.1541	-0.0175	0.0023	8.128e-14	rs7947143
12	121671261	A	C	0.1314	0.0177	0.0026	7.257e-12	rs7961979
12	118414697	A	G	0.6844	0.0116	0.0018	2.432e-10	rs7968390
12	60964108	A	G	0.7712	-0.0137	0.0021	3.86e-11	rs7975187
12	19207948	T	C	0.1772	-0.015	0.0022	2.733e-11	rs7976757
14	30484722	C	G	0.0377	0.0344	0.0043	6.828e-16	rs8016859
15	53473990	T	C	0.9368	0.0254	0.0035	6.727e-13	rs8024806
15	61445514	T	C	0.3636	0.0107	0.0018	1.728e-09	rs8033510
15	79463036	A	T	0.397	-0.0127	0.0017	1.558e-13	rs8038464
17	61728881	A	C	0.2878	-0.0137	0.0018	4.665e-14	rs8075273
17	75995829	T	C	0.0605	0.023	0.0037	6.018e-10	rs8081039
18	52479487	A	G	0.7693	-0.0162	0.0019	3.763e-17	rs8092503
20	25192049	A	G	0.3377	0.0137	0.0018	4.108e-14	rs8122855
21	40644170	T	C	0.6273	-0.0133	0.002	1.574e-11	rs8134638
6	53995542	C	G	0.6491	-0.0107	0.0017	1.015e-09	rs816367
13	65477940	A	C	0.2344	-0.0125	0.002	4.363e-10	rs8181823
10	125220036	A	G	0.2666	0.0136	0.0019	3.219e-12	rs845084
6	44805214	T	G	0.7139	0.011	0.0019	3.771e-09	rs857601
9	129465233	C	G	0.568	-0.0136	0.0017	1.239e-15	rs867560
14	40834177	T	C	0.1755	-0.0152	0.0023	1.561e-11	rs872281
16	69556715	T	C	0.4151	-0.0195	0.0016	3.234e-32	rs889398
18	21103909	T	C	0.4951	0.0208	0.0017	9.256e-35	rs891387
1	202116238	A	G	0.2713	-0.0136	0.0019	2.972e-13	rs9077
2	50233352	A	C	0.1548	0.0208	0.0023	2.03e-19	rs930295
13	59175727	A	C	0.5094	0.0171	0.0019	5.002e-19	rs9317002
6	98429337	T	C	0.4118	-0.0165	0.0017	2.073e-21	rs9320823
2	79482643	A	G	0.1175	0.0181	0.0026	6.636e-12	rs934515
6	141671732	A	G	0.3847	0.0112	0.0018	1.662e-10	rs9376609
14	94031914	A	G	0.373	-0.0202	0.002	2.356e-24	rs942066
9	127060431	T	C	0.4162	0.0112	0.0017	5.662e-11	rs944340
1	32191798	C	G	0.6269	0.0127	0.0018	5.033e-13	rs945211
1	243684019	T	C	0.1355	0.0197	0.0025	4.823e-15	rs946824
20	17171373	T	G	0.7351	0.0126	0.0019	3.508e-11	rs947088
6	153427265	A	G	0.2939	0.0136	0.0019	2.768e-13	rs9479509
13	104090848	T	G	0.1289	-0.0155	0.0026	2.915e-09	rs9514131
13	56465597	A	C	0.2325	-0.0121	0.002	1.845e-09	rs9527455
13	66205704	A	G	0.458	0.0129	0.0017	7.847e-15	rs9540493
13	67472713	A	C	0.3404	-0.0122	0.0018	1.528e-11	rs9571687
13	33184288	T	C	0.6427	0.0154	0.0017	3.734e-20	rs9595908
13	40783323	T	C	0.3184	0.0134	0.0018	1.689e-13	rs9603697
2	207244783	A	G	0.7224	-0.0131	0.0018	3.828e-13	rs972540
14	40105994	A	C	0.7978	-0.0155	0.0025	8.978e-10	rs9805893
2	236854450	A	G	0.5278	-0.0116	0.0019	9.052e-10	rs9808302
3	41311362	C	G	0.3443	0.0107	0.0018	2.632e-09	rs9816029
3	185834499	A	T	0.1755	-0.0315	0.0021	1.447e-50	rs9816226
3	85861064	T	C	0.7933	-0.0228	0.002	3.966e-30	rs9818122
3	156295341	A	G	0.8513	0.0155	0.0024	6.614e-11	rs9826775
3	42332624	T	G	0.8919	0.0227	0.0027	1.793e-17	rs9839267
3	107340769	A	G	0.83	-0.0155	0.0025	7.985e-10	rs9839653
2	40284930	A	G	0.2721	-0.0117	0.0019	8.562e-10	rs985060
3	49915506	A	T	0.4762	-0.0264	0.0019	4.434e-44	rs9862795
2	236786086	T	C	0.7662	-0.0126	0.002	7.91e-10	rs987071
16	20371075	A	T	0.5005	0.0152	0.0017	2.148e-19	rs9929792
16	53799507	A	G	0.4372	0.0721	0.0016	0	rs9937053
18	44788274	A	G	0.4346	-0.0105	0.0017	1.016e-09	rs9965170
