# Supplementary material for: Unhealthy lifestyle factors and the risk of colorectal cancer: a Mendelian randomization study
Source: Sci Rep. 2024 Jun 15;14:13825. doi: 10.1038/s41598-024-64813-y (PMC11180165; doi:10.1038/s41598-024-64813-y)
Supplement: Supplementary file 4 — Supplementary Information 4. [file 41598_2024_64813_MOESM4_ESM.csv]

CHR	BP	SNP	A2	A1	FREQ	P	BETA	SE	N
1	35591626	rs11264100	A	G	0.876	2.22e-09	-0.022165931	0.003704627	335394
1	154548521	rs2072659	C	G	0.0986	2.51e-13	-0.029984204	0.00409553	335394
1	175993820	rs34973462	C	T	0.334	5.85e-09	0.015072901	0.002588791	335394
2	60718347	rs7599488	C	T	0.437	8.95e-09	0.014121279	0.002454483	337334
2	62710608	rs78408772	C	T	0.102	4.51e-08	-0.021996434	0.004022691	337334
2	148372720	rs10204824	A	G	0.639	1.35e-12	-0.017977732	0.002534842	337334
3	16872929	rs2084533	C	T	0.321	6.53e-10	0.016117557	0.00260776	337334
3	48935583	rs7431710	G	A	0.654	1.04e-12	-0.018289817	0.002566123	335553
3	50421081	rs2236951	T	C	0.2	1.59e-08	-0.017190571	0.003043652	337334
3	136224697	rs699165	A	G	0.745	8.09e-09	0.016118656	0.00279323	337334
3	158083918	rs28813180	G	A	0.498	1.95e-10	-0.015495869	0.002434941	337334
4	3006043	rs1024323	C	T	0.382	8.66e-09	-0.014415942	0.0025057	337334
4	67086288	rs11940255	G	A	0.717	2.2e-10	-0.017157526	0.002702727	337334
4	67980830	rs10454798	G	T	0.253	1.53e-08	0.015841977	0.002800492	337334
6	26184102	rs7766641	G	A	0.272	2.91e-10	-0.017284211	0.00274318	335553
7	32333642	rs215600	G	A	0.645	4.02e-21	-0.024002469	0.002544257	337334
7	50339609	rs62447179	G	A	0.298	9.68e-09	-0.015267791	0.002661817	337334
8	27418040	rs2741351	A	C	0.826	8.8e-09	0.018475844	0.00321137	337334
8	27442127	rs73229090	C	A	0.112	1.14e-11	0.026211382	0.003860463	337334
8	42442018	rs13253502	G	A	0.407	2.31e-08	-0.013842282	0.002478166	337334
8	42578059	rs4236926	T	G	0.766	7.66e-33	0.034267057	0.002875628	337334
8	64604218	rs790564	A	C	0.729	1.24e-10	-0.01762409	0.002739091	337334
9	136468701	rs75596189	C	T	0.112	1.84e-20	0.035800466	0.003860463	337334
9	136502369	rs3025383	T	C	0.187	9.78e-24	-0.031379755	0.003122402	337334
11	16377044	rs7951365	T	C	0.31	1.53e-11	0.017756414	0.002632386	337334
11	43667625	rs10742683	G	A	0.415	4.83e-08	-0.01348842	0.002470887	337334
11	46737412	rs113001570	A	T	0.0667	1.04e-09	0.029801341	0.004879568	337334
11	113436072	rs7125588	A	G	0.429	6.5e-12	-0.01689971	0.002459848	337334
14	104184737	rs11846838	G	A	0.327	5.03e-09	0.015177023	0.002595216	337334
15	57141231	rs1115019	T	C	0.79	2.27e-09	-0.017859359	0.00298904	337334
15	59155050	rs632811	A	G	0.33	1.67e-10	-0.017750626	0.002778968	292829
15	78243579	rs4886550	A	G	0.288	4.58e-09	-0.019931012	0.003398209	211153
15	78812098	rs12438181	G	A	0.218	4.97e-10	-0.018525843	0.002977985	330721
15	78814046	rs10519203	G	A	0.655	3.12e-286	-0.093618045	0.002586568	330721
15	78836288	rs28438420	A	T	0.554	1.25e-12	0.017560912	0.002473613	330721
15	78849779	rs72740955	C	T	0.337	2.42e-34	0.031752325	0.002601252	330721
15	78906177	rs146009840	A	T	0.335	2e-17	0.022120173	0.002605079	330721
15	78908565	rs28681284	C	T	0.21	2.1e-58	-0.048676304	0.003018776	330721
15	78911181	rs8040868	T	C	0.4	1.79e-10	0.016012004	0.002509854	330721
15	79065171	rs3743063	A	C	0.562	1.53e-11	-0.016716856	0.002478272	330721
15	89943601	rs182317	G	T	0.355	1.31e-09	-0.01558777	0.002569568	330721
16	52093549	rs1592485	C	A	0.611	1.11e-10	-0.016153202	0.002504448	335394
16	69552215	rs12924872	C	T	0.463	4.39e-08	-0.013411901	0.002448667	335394
16	89756473	rs258321	A	G	0.429	1.53e-10	0.015796199	0.002466952	335394
18	53251725	rs4144686	G	A	0.167	1.35e-08	-0.018551348	0.003264181	337334
18	62125063	rs4485470	G	A	0.592	7.05e-10	-0.01527059	0.002477217	337334
19	4044424	rs59208569	G	C	0.829	2.45e-10	0.020476315	0.00323355	337334
19	41338847	rs143200968	G	C	0.0251	6.97e-28	-0.086104895	0.007860266	330721
19	41353107	rs56113850	T	C	0.555	4.01e-99	0.052309598	0.002474159	330721
19	41354496	rs8192726	C	A	0.0679	8.35e-16	-0.039343725	0.004887514	330721
19	41371480	rs117824460	A	G	0.026	7.66e-35	-0.09525982	0.007726592	330721
20	11863500	rs6078373	G	A	0.402	9.4e-11	0.016073052	0.002483084	337334
20	31054702	rs1737894	C	G	0.408	9.9e-12	0.016855999	0.002477217	337334
20	61986949	rs2273500	T	C	0.147	3.49e-26	0.036385703	0.003438126	337334
21	40520783	rs7281463	A	C	0.413	3.15e-08	0.013677968	0.00247264	337334
