# Supplementary material for: Unhealthy lifestyle factors and the risk of colorectal cancer: a Mendelian randomization study
Source: Sci Rep. 2024 Jun 15;14:13825. doi: 10.1038/s41598-024-64813-y (PMC11180165; doi:10.1038/s41598-024-64813-y)
Supplement: Supplementary file 5 — Supplementary Information 5. [file 41598_2024_64813_MOESM5_ESM.csv]

CHR	BP	SNP	A2	A1	FREQ	P	BETA	SE	N
1	4548453	rs705687	A	G	0.785	8.15e-10	-0.010904017	0.001775889	939356
1	33837334	rs58107686	C	A	0.328	7.79e-10	-0.009747126	0.00158537	902538
1	66407700	rs12088813	A	C	0.267	1.58e-08	-0.009329047	0.001649158	939356
1	71491890	rs5024204	A	T	0.278	2.55e-09	0.009702711	0.001628467	939356
1	165119792	rs10753661	G	A	0.684	3.76e-08	-0.008638128	0.001569272	939356
1	173848808	rs28680958	G	A	0.217	5.13e-10	-0.010996457	0.001769942	939356
1	205719532	rs823114	G	A	0.553	2.31e-09	0.00876774	0.001467417	939356
2	430975	rs77165542	C	T	0.0349	5.63e-11	-0.026010899	0.003971245	941280
2	27730940	rs1260326	T	C	0.601	8.05e-45	0.020889835	0.001488339	941280
2	27860551	rs2178197	A	G	0.569083	2.45e-09	-0.008781445	0.001471773	941280
2	45155276	rs13383034	C	T	0.329	6.31e-22	0.014926977	0.001551195	941280
2	45159091	rs1004787	G	A	0.550918	8.4e-09	0.008442835	0.001465275	941280
2	63581507	rs13032049	A	G	0.283	3e-10	0.01019455	0.001617979	941280
2	74334462	rs828867	G	A	0.545	2.15e-09	0.008757157	0.001463597	941280
2	98275354	rs11692435	G	A	0.0852	2.53e-11	0.017449894	0.00261585	937516
2	144225215	rs13024996	C	A	0.364	5.72e-13	-0.010912645	0.001514769	941280
2	147956293	rs72859280	G	T	0.0362	4.44e-09	0.022885324	0.003901915	941280
2	225475560	rs56337305	T	C	0.383	1.63e-10	-0.009588381	0.001499283	941280
3	70968431	rs13094887	A	T	0.301	8.57e-11	-0.010309671	0.001588926	941280
3	85457240	rs62250685	A	G	0.614	1.05e-21	-0.014357061	0.001500092	937516
3	85475292	rs74664784	T	C	0.359	1.58e-14	-0.012656173	0.001647693	800322
3	93994255	rs13066454	C	T	0.398	4.13e-09	-0.008775946	0.001491956	937516
3	131576287	rs9838144	G	C	0.209	2.65e-08	-0.009964223	0.001792521	941280
3	141124607	rs2011092	T	C	0.338643	7.35e-09	-0.008900405	0.001540056	941280
3	141267295	rs60654199	C	A	0.0629	2.85e-08	-0.016660294	0.003001977	941280
3	158187811	rs6787172	T	G	0.554	4.27e-08	-0.008030894	0.001466234	941280
4	3446091	rs3748034	G	T	0.143	1.67e-08	-0.011740341	0.002081935	941280
4	39406254	rs7682824	C	T	0.548	2.77e-08	0.008356086	0.001503224	893313
4	39414993	rs11940694	A	G	0.597	3.03e-68	0.025949908	0.001485887	941280
4	39418965	rs35538052	G	A	0.379	1.39e-08	-0.008524877	0.001502312	941280
4	42151306	rs4501255	C	G	0.235	4.83e-10	0.010693415	0.001718941	941280
4	99678691	rs12499107	A	G	0.131202	4.45e-09	0.012661209	0.002158718	941280
4	99713350	rs144198753	C	T	0.016315	1.35e-12	-0.041827072	0.005903446	893955
4	100000136	rs1154414	T	C	0.141063	3.74e-17	0.017630373	0.002093815	941280
4	100239319	rs1229984	T	C	0.963	0	0.150533575	0.003861105	941280
4	100254520	rs10028756	G	A	0.129457	1.16e-17	-0.018574761	0.002171039	941280
4	100260679	rs561222871	C	T	0.047377	6.56e-27	-0.038806771	0.00361875	845988
4	100273594	rs36052336	A	G	0.061496	1.23e-09	-0.018428809	0.00303378	941280
4	100286085	rs2165670	G	A	0.106337	1.67e-22	0.02308038	0.002364267	941280
4	100443853	rs17029090	A	G	0.019896	4.75e-21	-0.049127366	0.005219232	941280
4	100444363	rs79139602	A	T	0.021061	1.8e-32	0.06027231	0.005075844	941280
4	101243023	rs4699791	G	A	0.095726	6.58e-14	0.018570721	0.002477197	941280
4	103188709	rs13107325	C	T	0.0722	1.53e-22	-0.027504515	0.002815982	941280
4	143648579	rs4690727	C	G	0.718	2.43e-11	0.010816985	0.001619716	941280
4	152968372	rs10004020	G	A	0.72	2.43e-08	0.009052333	0.001623231	941280
4	171086393	rs12651313	C	G	0.443	3.79e-09	-0.008642927	0.001467223	941280
5	87854395	rs4916723	A	C	0.416	1.72e-11	-0.009952257	0.001478674	941280
5	144412335	rs12655091	G	A	0.53	1.25e-08	-0.008312109	0.001460289	941280
5	155902003	rs55872084	G	T	0.235	6.32e-09	0.009978744	0.001718941	941280
5	166803321	rs11739827	G	T	0.451	1.18e-08	-0.008375229	0.001469112	935645
7	69783020	rs10085696	A	G	0.186	1.12e-09	-0.011408902	0.001873083	941280
7	73042443	rs6460047	T	C	0.208	9.69e-11	0.011623538	0.00179569	941280
7	98977515	rs10236149	A	G	0.123	1.18e-09	-0.013498145	0.002219081	941280
7	103840115	rs35034355	G	A	0.521	2.87e-08	-0.008096817	0.001458945	941280
7	153489744	rs6951574	T	C	0.458	1.58e-19	0.013222216	0.001462828	941280
8	20949917	rs13250583	C	T	0.213	4.7e-08	-0.009717545	0.001780116	941280
8	64527399	rs1217091	T	C	0.812	7.05e-11	0.012160827	0.001865386	941280
8	126500031	rs28601761	C	G	0.42	7.17e-10	0.009102878	0.001476682	941280
9	108755622	rs55932213	A	G	0.736387	9.55e-09	0.009488271	0.001654204	941280
9	109345993	rs10978550	T	C	0.206	7.15e-11	-0.011748331	0.001802112	941280
10	110507806	rs7074871	G	A	0.255	1.86e-08	-0.00939985	0.001672158	941280
10	125093880	rs17665139	C	T	0.149	1.59e-08	-0.011560138	0.002046764	941280
11	8642218	rs7950166	C	T	0.637	9.89e-11	-0.009799202	0.001515663	941280
11	27643725	rs11030084	C	T	0.184	1.72e-08	-0.010606819	0.001880926	941280
11	47397353	rs56030824	G	A	0.322	1.15e-13	-0.011601888	0.001562978	937516
11	113424042	rs10750025	C	T	0.686	4.89e-11	0.010321447	0.001570358	941280
11	113660576	rs1713676	A	G	0.522454	4.29e-08	-0.007991984	0.00145913	941280
11	116075001	rs4938230	C	A	0.842	1.48e-10	0.012810377	0.001998209	941280
11	121544285	rs682011	T	C	0.559	2.22e-08	0.008212447	0.001467913	941280
11	133658168	rs12795042	A	C	0.623	3.25e-08	-0.008319009	0.001503872	941280
12	51895882	rs10876188	C	T	0.457	4.84e-08	-0.007986853	0.001463078	941280
12	54674235	rs3809162	A	G	0.397	1.19e-09	0.009060925	0.001489607	941280
12	81601464	rs10506274	G	T	0.484	5.78e-10	-0.009037403	0.001458405	941280
12	92170791	rs4842786	G	A	0.584	2.73e-09	-0.008797801	0.001478674	941280
13	27124360	rs500321	A	T	0.736	4.92e-09	-0.009669361	0.001653426	941280
14	57274519	rs1123285	C	G	0.335	8.14e-09	-0.008897365	0.00154416	941280
14	58782779	rs2180870	T	C	0.135	1.12e-08	-0.012177537	0.002132803	941280
14	94844947	rs28929474	C	T	0.0183	1.34e-11	-0.036799624	0.005437642	941280
14	104610138	rs11625650	G	A	0.233	2.89e-08	-0.009568091	0.00172405	941280
15	75027880	rs2472297	C	T	0.249	3.1e-10	0.010606047	0.001685411	941280
15	86796012	rs12907323	A	G	0.411	9.93e-09	0.008496596	0.001481314	941280
16	20013793	rs2764771	G	A	0.307	4.02e-10	0.009890596	0.001581736	939356
16	24810681	rs17177078	C	T	0.0626	1.27e-13	-0.02231549	0.003011759	939356
16	28754684	rs378421	G	A	0.404	4.83e-14	-0.011205474	0.001486812	939356
16	29892184	rs113443718	G	A	0.305	1.19e-10	-0.010208258	0.001584629	939356
16	64872590	rs62044525	C	G	0.184	1.03e-10	-0.01217318	0.001882851	939356
16	69131281	rs7185555	G	C	0.153	4.24e-08	-0.011100514	0.002026667	939356
16	72338507	rs79616692	G	C	0.108	4.11e-12	0.016302272	0.002350583	939356
16	73912588	rs1104608	G	C	0.425	1.05e-13	-0.010974988	0.001475848	939356
17	2209888	rs4548913	G	A	0.632	3.11e-08	-0.008359953	0.001511274	941280
17	7462969	rs3803800	A	G	0.786	1.5e-10	0.011378876	0.001777082	941280
17	29715500	rs2854334	A	G	0.615	7.51e-10	0.009220984	0.001497813	941280
17	44246624	rs2532276	C	A	0.215	1.62e-17	-0.021800138	0.002558533	452564
17	78524597	rs10438820	C	T	0.702	1.76e-08	0.008971778	0.001593488	941280
18	53052169	rs9950000	C	T	0.395	9.38e-10	-0.009117697	0.001490903	941280
18	55080437	rs4092465	A	G	0.635	4.39e-08	-0.008291878	0.001513883	941280
19	49214274	rs281379	G	A	0.508	4.91e-21	0.013722336	0.001457844	941280
20	25035711	rs4815364	G	A	0.616	1.02e-08	0.008582356	0.001498544	941280
22	41946519	rs9607814	C	A	0.2	4.31e-08	-0.010181001	0.001858788	904462
