# Supplementary material for: Unhealthy lifestyle factors and the risk of colorectal cancer: a Mendelian randomization study
Source: Sci Rep. 2024 Jun 15;14:13825. doi: 10.1038/s41598-024-64813-y (PMC11180165; doi:10.1038/s41598-024-64813-y)
Supplement: Supplementary file 6 — Supplementary Information 6. [file 41598_2024_64813_MOESM6_ESM.csv]

SNP	A1	A2	FREQ	BETA	SE	P	CHR	BP	...10
rs2942127	A	G	0.824644	-0.016037	0.00290278	3.3e-08	1	204420067	NA
rs1974771	A	G	0.099975	0.0213389	0.00367836	6.6e-09	2	54278543	NA
rs2114286	G	A	0.534243	0.0122453	0.00221725	3.3e-08	3	41194283	NA
rs877483	C	T	0.566815	-0.0122277	0.00222756	4e-08	3	53846741	NA
rs2035562	G	A	0.672483	0.0138763	0.00235606	3.9e-09	3	85056521	NA
rs1972763	T	C	0.657628	-0.0128383	0.00232366	3.3e-08	4	159860563	NA
rs77742115	C	T	0.138319	0.018348	0.00319777	9.6e-09	5	18330424	NA
rs2854277	T	C	0.082571	-0.0320288	0.00506676	2.6e-10	6	32628084	NA
rs7804463	C	T	0.470424	-0.0150095	0.00221333	1.2e-11	7	133447651	NA
rs921915	C	T	0.587905	0.0138882	0.00224013	5.7e-10	7	50228581	NA
rs1186721	A	G	0.315844	0.01299	0.00237226	4.4e-08	7	34974602	NA
rs1043595	A	G	0.282865	-0.014411	0.00245416	4.3e-09	7	128410012	NA
rs2988004	G	T	0.442245	0.0131708	0.00223979	4.1e-09	9	37044388	NA
rs7326482	T	G	0.615163	0.0129605	0.00229416	1.6e-08	13	54037803	NA
rs10145335	A	G	0.250611	0.0141221	0.00254139	2.7e-08	14	98547748	NA
rs12912808	T	C	0.148607	-0.017546	0.00310889	1.7e-08	15	95292223	NA
rs4886868	G	T	0.585862	0.0124954	0.00226611	3.5e-08	15	74353561	NA
rs429358	C	T	0.154172	0.0219822	0.00305356	6.1e-13	19	45411941	NA
rs1921981	A	G	0.325647	-0.013037	0.00237139	3.8e-08	21	42422547	NA
