# Supplementary material for: Unhealthy lifestyle factors and the risk of colorectal cancer: a Mendelian randomization study
Source: Sci Rep. 2024 Jun 15;14:13825. doi: 10.1038/s41598-024-64813-y (PMC11180165; doi:10.1038/s41598-024-64813-y)
Supplement: Supplementary file 7 — Supplementary Information 7. [file 41598_2024_64813_MOESM7_ESM.csv]

CHR	BP	SNP	A2	A1	FREQ	P	BETA	SE	N
1	7791461	rs12130857	G	A	0.324968	3.65e-11	-0.018003137	0.002720264	1232091
1	8484823	rs301807	A	G	0.57	2.5e-12	0.018014408	0.002573487	1232091
1	18436657	rs3820277	G	T	0.526	1.57e-13	-0.018836917	0.002551594	1232091
1	32195819	rs1889571	T	G	0.131	4.19e-09	0.0221798	0.00377614	1232091
1	33795572	rs10914684	G	A	0.324	6.32e-09	-0.015803843	0.002722374	1232091
1	38757237	rs2637869	G	A	0.297	6.54e-11	0.018220138	0.002788289	1232091
1	41776623	rs12755632	A	G	0.316	1.93e-08	-0.015405137	0.002740451	1232091
1	44011737	rs951740	G	A	0.625	3.82e-29	0.029540867	0.00263171	1232091
1	46496709	rs925524	A	G	0.71	2.94e-08	0.015557314	0.002807795	1232091
1	50603995	rs12022778	A	C	0.202	3.18e-17	0.026824801	0.003179044	1227673
1	50861071	rs11587399	A	T	0.221	7.25e-09	-0.017804557	0.003076159	1227673
1	58815243	rs4912332	C	T	0.491	2.94e-08	0.014120925	0.002548555	1232091
1	66469643	rs1937443	C	G	0.563	1.79e-15	0.020436219	0.002568613	1232091
1	71490122	rs1022528	G	A	0.344	8.48e-11	0.017402174	0.002682023	1232091
1	72752073	rs12740789	G	A	0.178	1.18e-17	-0.028497269	0.003330793	1232091
1	72900406	rs80054503	T	C	0.116	3.1e-09	-0.024137684	0.004074197	1174994
1	73824909	rs10789369	A	G	0.615	3.39e-19	-0.023448381	0.002618338	1232091
1	74991596	rs1514176	G	A	0.58	7.67e-14	-0.019300158	0.002581398	1232091
1	76689019	rs10873871	A	G	0.207	2.82e-08	0.01745208	0.003144647	1232091
1	87913176	rs11162019	C	T	0.363	5.06e-09	-0.015494716	0.002649541	1232091
1	91189731	rs1008078	C	T	0.402	1.63e-18	0.022816928	0.002598543	1232091
1	96414335	rs1935571	T	G	0.48	6.99e-10	-0.015720383	0.002550183	1232091
1	154206358	rs12027999	T	C	0.12	5.33e-10	-0.024358767	0.003920682	1232091
1	155034632	rs45444697	C	G	0.212	2.72e-10	0.01969015	0.003117185	1232091
1	174104743	rs2901785	G	A	0.446	1.47e-11	-0.017308272	0.002563134	1232091
1	179783167	rs147052174	G	T	0.0171	2.3e-10	0.062309449	0.009827451	1232091
1	190957480	rs35656245	G	A	0.276	2.23e-08	0.01594564	0.002850164	1232091
1	210302043	rs12739243	T	C	0.221	4.45e-12	-0.021251838	0.003070639	1232091
1	236872829	rs12563365	G	A	0.556	1.05e-10	0.016558948	0.002564276	1232091
1	237852083	rs876793	T	C	0.349262	5.69e-11	-0.017924501	0.002736645	1174994
2	264621	rs114976176	A	C	0.351571	6.04e-09	-0.015513658	0.00266843	1232091
2	417167	rs62106258	T	C	0.047329	3.33e-14	-0.045498009	0.0060001	1232091
2	624205	rs6731872	T	G	0.826	5.35e-21	0.031597672	0.003360694	1232091
2	22067213	rs1022376	T	C	0.515821	1.66e-08	-0.014744839	0.002610626	1174994
2	22582968	rs61533748	T	C	0.384	2.82e-11	0.017435705	0.002619616	1232091
2	29513404	rs72790288	G	A	0.0282	3.28e-09	-0.04553178	0.007696275	1232091
2	32808804	rs2710634	T	C	0.521	3.36e-12	-0.017761427	0.002550392	1232091
2	44250149	rs62137126	A	G	0.121094	1.31e-09	-0.023691087	0.00390536	1232091
2	45159091	rs1004787	G	A	0.552	1.11e-28	0.028414343	0.002562035	1232091
2	50735943	rs7598402	C	G	0.492084	7.38e-09	-0.014728254	0.002548461	1232091
2	51341259	rs10490159	C	T	0.394	3.86e-11	0.017236532	0.002607409	1232091
2	58171220	rs1518393	A	C	0.619	1.3e-10	0.016860126	0.002623529	1232091
2	59022210	rs17616642	A	G	0.24687	2.1e-08	-0.016557292	0.002954775	1232091
2	59315828	rs6730325	G	A	0.609782	2.1e-08	-0.014635834	0.002611877	1232091
2	59819545	rs2539706	G	A	0.529947	1.95e-10	0.01624544	0.002552725	1232091
2	60024857	rs7585579	C	G	0.499	5.48e-15	0.020396171	0.002609324	1174994
2	60139524	rs1863161	G	A	0.56094	2.34e-09	0.015339372	0.002567281	1232091
2	60477052	rs359247	A	T	0.638652	9.89e-17	0.022030441	0.002652153	1232091
2	63416606	rs62180324	G	A	0.212	3.91e-10	-0.019516665	0.003117185	1232091
2	80748807	rs6750107	G	A	0.386875	2.6e-08	0.014565138	0.002615976	1232091
2	80999398	rs12714017	T	C	0.511	3.65e-09	0.015396497	0.002609951	1174994
2	83247997	rs56208390	A	G	0.123	2.68e-08	0.021563562	0.003879192	1232091
2	98275354	rs11692435	G	A	0.0848	4.47e-08	0.025052629	0.004581606	1227673
2	100672408	rs13392222	A	C	0.139	1.93e-10	-0.023437546	0.003682855	1232091
2	104126983	rs1901477	A	G	0.511	2.07e-31	0.030436993	0.002609951	1174994
2	104432494	rs11889814	A	C	0.128	3.44e-08	-0.021026509	0.003813558	1232091
2	113240183	rs3811038	T	C	0.279	1.58e-11	0.019140435	0.00284069	1232091
2	113246436	rs75210106	C	T	0.176676	2.33e-08	-0.01865936	0.003340561	1232091
2	137571174	rs34399632	A	G	0.232	1.46e-10	0.019350399	0.003018346	1232091
2	145412271	rs74697736	G	A	0.287239	2.43e-15	0.022296347	0.002815788	1232091
2	146140132	rs6756212	C	T	0.535	3.49e-40	-0.033888049	0.002554408	1232091
2	146283610	rs3076896	G	A	0.38988	1.99e-16	0.022645968	0.00275434	1108278
2	147825689	rs16826827	T	C	0.124	9.17e-09	-0.022206887	0.003865723	1232091
2	155682556	rs1445649	T	C	0.538	8.48e-16	0.020571643	0.002555533	1232091
2	161816880	rs1722666	C	T	0.732	2.17e-08	0.016093216	0.002876542	1232091
2	162101261	rs11678980	G	A	0.45	5.19e-12	0.017668899	0.002560979	1232091
2	162802993	rs12474587	G	T	0.429	4.83e-21	0.024230578	0.002574227	1232091
2	164862639	rs357304	T	C	0.727	5.4e-09	0.016675718	0.002859862	1232091
2	166250244	rs13007361	G	A	0.208	2.29e-08	0.017533824	0.003139058	1232091
2	172521827	rs7600835	G	A	0.342	1.8e-08	-0.015121582	0.002685762	1232091
2	182027603	rs6750529	C	T	0.744	9.26e-12	0.019907358	0.002919357	1232091
2	199523122	rs17229285	C	T	0.505	1.27e-09	-0.015479556	0.002548269	1232091
2	200936399	rs3115418	T	C	0.454	2.79e-08	-0.01422488	0.002558995	1232091
2	202843875	rs62193862	G	A	0.0999	1.99e-08	0.023846286	0.004248792	1232091
2	225365635	rs4674916	C	A	0.327671	3.06e-11	-0.01802615	0.002714461	1232091
2	226332033	rs4674993	A	G	0.2	4.85e-14	-0.024005336	0.003185177	1232091
3	2365026	rs11713899	A	C	0.171	3.15e-08	0.018718843	0.003383906	1232091
3	16851202	rs748832	A	G	0.371	6.6e-11	0.017214172	0.002637432	1232091
3	25725501	rs10446419	A	G	0.207	5.05e-10	-0.019562634	0.003144647	1232091
3	47800216	rs13319205	T	A	0.29	3.77e-09	0.016539797	0.002807795	1232091
3	48731487	rs3172494	G	T	0.115	3.4e-13	-0.029126683	0.004000858	1227673
3	50192760	rs2526390	C	T	0.334	3.62e-14	0.020466294	0.002701365	1232091
3	52886605	rs2276825	T	C	0.245	1.89e-10	0.018875571	0.002962355	1232091
3	53766212	rs2306866	A	T	0.614	1.89e-10	-0.016675497	0.002617073	1232091
3	55988394	rs73831818	A	G	0.057	5.46e-09	0.032043488	0.005495413	1232091
3	59434420	rs1910236	G	A	0.469	9.91e-09	0.014643938	0.002553054	1232091
3	59966156	rs7640107	C	T	0.430789	3.46e-08	-0.014186049	0.00257291	1232091
3	60459291	rs2734390	A	G	0.372	2.09e-08	0.014770906	0.002635981	1232091
3	64234307	rs221988	A	C	0.384	1.43e-08	-0.014865023	0.002619616	1232091
3	70890288	rs2196356	G	C	0.288886	2.45e-11	-0.018772762	0.002810999	1232091
3	71064431	rs11128203	T	A	0.53	1.29e-15	0.020405967	0.002552741	1232091
3	71483084	rs62246017	G	A	0.322639	3.03e-09	-0.016169493	0.002725368	1232091
3	74954560	rs4543050	A	T	0.816	1.45e-11	0.022203531	0.003288059	1232091
3	77176032	rs6782116	C	T	0.415	1.46e-08	-0.01465022	0.00258578	1232091
3	81325861	rs13066050	C	T	0.208	1.93e-09	0.018834348	0.003139058	1232091
3	83241365	rs12633090	G	C	0.182	3.16e-12	-0.023019686	0.003302032	1232091
3	85460131	rs1549979	C	T	0.615	8.8e-21	-0.024522313	0.002623045	1227673
3	85475292	rs74664784	T	C	0.376	9.34e-13	-0.019910902	0.002788084	1096594
3	85902536	rs57153235	T	G	0.318	1.56e-12	-0.019379961	0.00274074	1227673
3	107997514	rs6437769	C	T	0.581	3.74e-08	0.014214116	0.002582251	1232091
3	114147927	rs9288999	G	A	0.735	1.5e-09	0.017441082	0.002886868	1232091
3	117822149	rs6438436	C	T	0.816	5.33e-14	0.024737046	0.003288059	1232091
3	118302515	rs12053870	T	G	0.541511	1.02e-09	0.015616364	0.002556969	1232091
3	131945722	rs9826984	G	A	0.542	3.87e-08	-0.014052859	0.00255718	1232091
3	147106319	rs2279829	C	T	0.216	2.05e-08	-0.017376567	0.003096055	1232091
3	147719648	rs2319545	C	A	0.149099	8.3e-11	0.02323662	0.003576982	1232091
3	149543102	rs10935779	C	T	0.415	2.95e-08	-0.014327183	0.00258578	1232091
3	157393770	rs963354	C	A	0.687	4.21e-08	0.015048863	0.002747534	1232091
3	158284861	rs1714521	A	C	0.411	3.07e-10	-0.01629531	0.002589495	1232091
3	159048333	rs1449012	C	T	0.463	1.77e-09	-0.015373412	0.002555147	1232091
3	161761866	rs9850597	G	A	0.816	1.65e-08	-0.018570986	0.003288059	1232091
3	173072584	rs1187820	C	T	0.439	2.69e-08	-0.014271156	0.002567319	1232091
3	173353739	rs16828799	G	T	0.156	1.83e-08	0.019769228	0.003511237	1232091
3	175718927	rs9841807	C	T	0.273	1.35e-08	0.016253479	0.002859862	1232091
3	181409057	rs7631379	T	C	0.206	3.94e-11	0.02080142	0.003150284	1232091
4	15458598	rs4140932	T	A	0.431	4.89e-08	-0.014044522	0.002572757	1232091
4	28027176	rs12642744	G	T	0.744	2.82e-08	-0.016590752	0.002989446	1174994
4	28246049	rs59537158	C	T	0.214	4.62e-13	0.022487495	0.003106529	1232091
4	28822284	rs1389171	T	A	0.241	4.45e-09	-0.017472032	0.002978957	1232091
4	29082156	rs55944129	T	C	0.267	1.06e-09	-0.017565376	0.002879957	1232091
4	31184484	rs58400863	G	A	0.347	4.89e-14	-0.020171883	0.002676531	1232091
4	35501032	rs7657022	A	G	0.489	7.34e-13	0.018290785	0.002548759	1232091
4	35514712	rs55900829	A	T	0.334806	5.63e-12	0.019131903	0.002775948	1165375
4	68017710	rs112725451	C	T	0.169	1.65e-14	0.026092001	0.003399772	1232091
4	94052854	rs1160685	C	G	0.45	2.31e-09	0.015301715	0.002560979	1232091
4	94550450	rs1435479	G	T	0.28748	5.68e-09	0.016390459	0.002815083	1232091
4	112467612	rs3934797	G	A	0.182	1.12e-10	-0.021297466	0.003302032	1232091
4	136406155	rs71602617	C	T	0.216	2.1e-08	-0.017765486	0.003170387	1174994
4	137474783	rs7696257	G	A	0.366	6.78e-09	0.015331268	0.002644895	1232091
4	140886963	rs13109980	G	A	0.326	3.37e-16	-0.022181554	0.002718034	1232091
4	143510148	rs1116690	A	G	0.742	2.16e-08	0.016291233	0.002911936	1232091
4	147797913	rs13110073	T	C	0.395	3.24e-21	-0.024642577	0.002606258	1232091
4	147985231	rs28717373	C	T	0.356165	6.16e-10	-0.016465696	0.002660607	1232091
4	176875795	rs62340589	G	C	0.201	4.31e-08	0.017413369	0.003179232	1232091
5	30842054	rs12517438	T	G	0.538	1.89e-09	0.015354479	0.002555533	1232091
5	43190647	rs35375873	G	C	0.11	3.29e-11	-0.02701025	0.004071948	1232091
5	50821338	rs986714	A	T	0.445	4.13e-10	-0.016030811	0.002563699	1232091
5	60121271	rs71592686	T	C	0.274	3.85e-13	0.020737449	0.002856604	1232091
5	79308315	rs2028269	G	A	0.399	5.19e-10	0.016164548	0.002601776	1232091
5	80263865	rs6874731	T	G	0.484	1.83e-09	0.015317916	0.002549448	1232091
5	87685500	rs6452785	C	T	0.474	4.69e-26	-0.02688271	0.002551594	1232091
5	88873832	rs10805858	A	T	0.335286	1.88e-11	0.018124113	0.002698786	1232091
5	91366274	rs181508347	T	G	0.00965	4.95e-10	0.081075769	0.013032736	1232091
5	94198290	rs42417	C	T	0.691	8.27e-10	0.016929573	0.002757245	1232091
5	103929588	rs72780746	T	C	0.173	2.05e-14	-0.025762958	0.003368355	1232091
5	106455988	rs10060196	C	A	0.580606	1.29e-12	0.018311576	0.002581914	1232091
5	106825618	rs72789626	T	A	0.136	5.13e-12	-0.025643114	0.003716784	1232091
5	107365642	rs17165769	A	G	0.394872	9.56e-10	0.015939607	0.002606404	1232091
5	133865452	rs329124	A	G	0.428	1.96e-10	-0.016387067	0.002574979	1232091
5	154839646	rs1385108	C	T	0.239	3.84e-10	0.018704468	0.002987462	1232091
5	157707571	rs1173461	C	T	0.327	9.51e-10	0.016609173	0.00271589	1232091
5	161018271	rs11956866	T	G	0.567	7.82e-09	-0.014838167	0.002571332	1232091
5	165096435	rs3909281	T	G	0.536	1.62e-16	0.021067193	0.002554772	1232091
5	165427280	rs3843905	C	T	0.403	5.41e-09	-0.01514584	0.00259749	1232091
5	166063680	rs79476395	A	G	0.0726	1.04e-11	0.033374344	0.004910116	1232091
5	166778503	rs6890961	C	T	0.624	2.13e-13	-0.019310867	0.002630313	1232091
5	166989513	rs4044321	A	G	0.644	1.75e-17	-0.022640966	0.002660882	1232091
5	167614971	rs2173019	T	A	0.177	2.98e-17	0.028206952	0.003338159	1232091
5	170299916	rs10042827	T	C	0.681	9.41e-10	0.016717083	0.002733535	1232091
5	173288534	rs359431	C	T	0.56	3.16e-08	-0.014198222	0.002566689	1232091
6	26171250	rs1059490	T	C	0.367	2.16e-12	-0.018593546	0.002648127	1227673
6	26571629	rs6932350	T	A	0.454655	5.13e-09	0.014968359	0.002563286	1227673
6	28129789	rs1150668	T	G	0.419	8.54e-13	-0.018510304	0.002586894	1227673
6	29796685	rs1632941	T	C	0.46	6.67e-10	-0.015807396	0.002560931	1227673
6	41901763	rs3218116	C	T	0.256	1.05e-11	-0.019843037	0.002919357	1232091
6	52895230	rs160631	T	G	0.731	1.87e-09	-0.017262845	0.002873153	1232091
6	67521222	rs7743165	T	G	0.495	4.15e-14	0.01925588	0.002548269	1232091
6	67540984	rs79180767	C	T	0.253	7e-12	0.020091945	0.002930711	1232091
6	69470709	rs10945141	G	A	0.263	3.59e-10	0.018141712	0.00289389	1232091
6	92226609	rs17554906	G	C	0.444	3.14e-08	0.014184873	0.002564276	1232091
6	94175279	rs619087	A	G	0.422	3.1e-08	0.014270335	0.002579725	1232091
6	97702876	rs6568832	G	A	0.753851	1.74e-10	0.018869006	0.002957684	1232091
6	98636905	rs12195240	G	A	0.285	1.08e-18	0.024910755	0.002822397	1232091
6	100347745	rs6936160	C	T	0.698	4.2e-13	0.020106759	0.002774996	1232091
6	101329173	rs12530388	A	C	0.511	5.83e-13	-0.01836168	0.002548759	1232091
6	108994161	rs3800227	A	G	0.742	3.64e-09	0.017177953	0.002911936	1232091
6	111658371	rs118202	G	T	0.812	1.9e-29	-0.036748408	0.003260894	1232091
6	156431856	rs73008357	A	C	0.121	2.44e-08	-0.022309521	0.004000461	1174994
6	157738258	rs9331343	T	C	0.568	3.9e-08	-0.014134519	0.002572039	1232091
6	158882320	rs10698713	G	A	0.0544	2.38e-09	-0.033517022	0.005617466	1232091
6	163807748	rs1737329	C	G	0.742	5.08e-09	0.017029224	0.002911936	1232091
7	1703675	rs10272990	T	C	0.327622	1.27e-14	-0.020921535	0.002714566	1232091
7	1870794	rs6948707	T	G	0.419	4.24e-21	0.024347222	0.002582251	1232091
7	3329967	rs10259715	T	A	0.209918	6.42e-09	-0.018673949	0.003216779	1165375
7	3503207	rs13237637	G	C	0.485	1.54e-20	-0.023682335	0.002549289	1232091
7	69432311	rs79631993	A	C	0.216281	3.67e-08	-0.017034349	0.003094598	1232091
7	69484366	rs7809303	G	A	0.325	3.48e-15	-0.021418837	0.002720195	1232091
7	77771983	rs7802996	C	T	0.166	1.06e-09	-0.020884689	0.00342418	1232091
7	78139581	rs1030015	G	T	0.519564	2.15e-08	0.014289635	0.002550095	1232091
7	88442568	rs4727189	T	C	0.344	3e-08	0.014860439	0.002682023	1232091
7	91281409	rs76841737	C	G	0.103	3.26e-08	-0.023148811	0.00419159	1232091
7	96629103	rs11768481	C	A	0.34	5.23e-12	-0.018556055	0.002689566	1232091
7	97707069	rs1799068	G	T	0.379	2.59e-10	0.016609563	0.002626202	1232091
7	99071478	rs13437771	A	G	0.155	1.39e-14	-0.027109827	0.00352046	1232091
7	111100585	rs11766326	T	C	0.506	1.79e-11	-0.017543961	0.002609507	1174994
7	114940159	rs6968380	G	A	0.681	1.05e-17	-0.023419237	0.002733535	1232091
7	115077394	rs112913817	A	G	0.011318	9.28e-11	0.078055784	0.012044269	1232091
7	117523709	rs10233018	A	G	0.516	4.77e-22	0.024612404	0.002549448	1232091
7	121954709	rs10953957	G	A	0.386	3.66e-08	0.01440579	0.002617073	1232091
7	132593831	rs77283305	G	A	0.305819	3.91e-08	-0.015195972	0.00276519	1232091
7	133589846	rs10279261	G	A	0.618	6.05e-13	-0.018872636	0.002622211	1232091
7	133840652	rs1561112	T	C	0.412815	3.84e-09	-0.015243796	0.002587786	1232091
8	10143164	rs2952251	A	G	0.74437	4.24e-08	0.016412528	0.002996504	1170576
8	10763655	rs4326350	C	G	0.493	5.16e-12	-0.017613663	0.002552973	1227673
8	27344719	rs11780471	G	A	0.063121	1.57e-13	-0.038677925	0.005239199	1232091
8	27425349	rs11783093	C	T	0.158	2.07e-41	-0.047124278	0.003493084	1232091
8	27426077	rs1565735	T	A	0.204463	1.33e-09	-0.019163726	0.003159047	1232091
8	52569449	rs7836565	C	T	0.718	4.36e-08	-0.015508417	0.002831437	1232091
8	59814666	rs13261666	G	T	0.517	4.36e-15	-0.019994582	0.002549616	1232091
8	64912021	rs3850736	C	G	0.474	6.43e-14	0.019128447	0.002551594	1232091
8	91096366	rs2063976	C	T	0.664955	7.45e-14	-0.020181424	0.002699267	1232091
8	92733282	rs6993429	C	A	0.453	9.87e-14	-0.019050471	0.002559475	1232091
8	93048104	rs6986430	T	C	0.222377	1.99e-15	-0.024337659	0.003063826	1232091
8	93190014	rs9987376	T	G	0.574251	2.01e-15	-0.020468244	0.002576712	1232091
8	115374642	rs290601	C	T	0.274	1.14e-08	0.016310182	0.002856604	1232091
9	3025368	rs3847244	C	T	0.47	2.6e-13	0.01867169	0.002552741	1232091
9	3398679	rs11791671	C	T	0.067315	4.24e-08	0.02785036	0.005084757	1232091
9	8282399	rs7024924	T	C	0.174	1.9e-08	0.018891763	0.003360694	1232091
9	10981069	rs6474609	T	A	0.586731	1.71e-09	-0.015588739	0.002587365	1232091
9	11161799	rs1931431	G	C	0.478	8.56e-13	0.018232862	0.002550612	1232091
9	20676454	rs7867822	A	G	0.673	2.76e-08	-0.015097027	0.00271589	1232091
9	23831658	rs10966092	T	C	0.267	1.12e-12	-0.020486192	0.002879957	1232091
9	29747488	rs10969352	T	A	0.5	1.82e-08	0.01434674	0.002548142	1232091
9	81354129	rs4877285	G	A	0.668249	2.1e-11	-0.018131824	0.002705941	1232091
9	81444104	rs1930371	C	T	0.241	7.09e-09	-0.017241959	0.002978957	1232091
9	86707289	rs2378662	G	A	0.541	2.67e-09	0.015212138	0.002556752	1232091
9	120519111	rs1927901	T	C	0.553	3.1e-08	-0.014175487	0.002562579	1232091
9	122061948	rs4837631	C	T	0.446	2.03e-09	-0.015357429	0.002563134	1232091
9	128073097	rs1759433	G	A	0.48	1.69e-09	0.015364719	0.002550183	1232091
9	134334588	rs34553878	A	G	0.111	1.17e-09	0.024670736	0.004055844	1232091
9	134907263	rs7026534	T	G	0.703821	2.68e-09	-0.016603016	0.002790521	1232091
9	137989785	rs10858334	C	G	0.14	1.18e-09	0.022870981	0.003759966	1174994
10	8803551	rs10905461	T	C	0.748	2.36e-08	-0.016391543	0.002934557	1232091
10	10043159	rs7920501	T	A	0.465	1.25e-09	-0.015516845	0.002554408	1232091
10	11133823	rs1291821	A	G	0.534	1.39e-08	0.014492989	0.002554054	1232091
10	13533053	rs11258417	C	T	0.391	2.71e-08	-0.014513622	0.002610938	1232091
10	22032942	rs7072776	A	G	0.712	5.66e-15	-0.021974666	0.002813568	1232091
10	36634124	rs2796793	G	A	0.452	1.55e-08	0.014481352	0.002559965	1232091
10	56698174	rs1733760	T	C	0.51	6.7e-09	0.014773388	0.002548652	1232091
10	63674885	rs7921378	G	C	0.482	6.1e-20	-0.023313547	0.002549795	1232091
10	103186838	rs7901883	G	A	0.230322	1.98e-10	-0.019257454	0.003026017	1232091
10	103960351	rs11594623	T	C	0.234241	7.45e-20	0.027439599	0.003008265	1232091
10	104120522	rs11191269	C	G	0.193294	4.61e-08	0.017642591	0.003226464	1232091
10	104403310	rs28408682	A	G	0.600019	1.41e-10	0.016672946	0.002600707	1232091
10	104640052	rs12244388	G	A	0.35	4.31e-22	0.02581525	0.002671178	1232091
10	104852121	rs111842178	A	G	0.231008	2.24e-12	0.022452671	0.00319775	1101012
10	106078937	rs34970111	C	T	0.458	1.28e-08	-0.014555721	0.00255718	1232091
10	106460460	rs9787523	T	C	0.418	1.42e-09	-0.01562732	0.002583116	1232091
10	106929313	rs11192347	G	A	0.104	6.15e-10	-0.026450013	0.004273921	1174994
10	115378364	rs10885480	T	C	0.284	3.83e-11	-0.018677496	0.002825387	1232091
10	118678712	rs4752018	C	A	0.231	4.42e-10	0.018853815	0.003022905	1232091
10	125680419	rs9423279	C	G	0.645	3.06e-12	-0.018580785	0.002662561	1232091
11	27679916	rs6265	C	T	0.188	2.81e-19	-0.029275491	0.003260894	1232091
11	28652996	rs4275621	A	G	0.382	3.76e-16	-0.021367402	0.002622211	1232091
11	32956492	rs62618693	C	T	0.0428	2.09e-08	-0.035272415	0.006294632	1232091
11	41436297	rs2939756	G	A	0.48	7.45e-10	-0.015699684	0.002550183	1232091
11	42442826	rs1381775	T	C	0.712	2.79e-08	-0.015614667	0.002813568	1232091
11	46078656	rs2959084	G	A	0.704674	9.82e-10	0.017079865	0.002792857	1232091
11	46393574	rs3740977	T	C	0.167	1.17e-08	0.019473972	0.003415961	1232091
11	64133552	rs61886926	C	T	0.384	7.3e-12	-0.017940067	0.002619616	1232091
11	64485193	rs61884449	C	T	0.149183	2.32e-08	0.019975293	0.003576151	1232091
11	65561468	rs644740	C	T	0.457	3.67e-08	-0.014078517	0.002557617	1232091
11	73309393	rs7943721	G	A	0.829	3.58e-10	-0.021213609	0.003383906	1232091
11	85980958	rs7929518	A	G	0.773	2.55e-10	0.019236273	0.003041522	1232091
11	92289734	rs586699	G	A	0.543	7.29e-09	-0.014803281	0.002557617	1232091
11	111979741	rs76460663	C	G	0.041056	4.15e-11	-0.042349988	0.006421089	1232091
11	112912811	rs2155646	T	C	0.4	9.44e-48	0.037777152	0.002600686	1232091
11	112984491	rs78239456	A	T	0.376527	9.37e-12	-0.018495236	0.002712273	1158109
11	113660576	rs1713676	A	G	0.522512	5.38e-11	-0.016726246	0.002550729	1232091
11	113994505	rs238896	G	A	0.49	3.65e-11	-0.016867376	0.002548652	1232091
11	121530888	rs540860	A	G	0.543	5.75e-12	0.017608597	0.002557617	1232091
11	121634334	rs1944689	G	T	0.785911	1.27e-08	0.01768	0.003106059	1232091
11	122023187	rs1834306	A	G	0.579399	1.96e-08	-0.014485212	0.002580891	1232091
11	131966264	rs1106363	C	T	0.344579	9.2e-11	0.017374554	0.002680952	1232091
11	132098205	rs2010921	G	A	0.311	2.47e-10	0.017429141	0.002752351	1232091
12	16748721	rs11057005	A	G	0.441	9.12e-10	-0.015713902	0.002566069	1232091
12	49952394	rs13906	C	T	0.109	1.98e-09	-0.024529729	0.004088288	1232091
12	56474480	rs4759229	A	G	0.656	6.53e-09	0.015569599	0.002682023	1232091
12	69655167	rs7969559	A	G	0.713	1.53e-09	-0.017015876	0.002816488	1232091
12	75263193	rs7134009	T	C	0.287	4.3e-08	-0.015796908	0.002884108	1174994
12	112618346	rs77215829	A	C	0.131	2.02e-10	-0.024044668	0.003782928	1227673
12	121083279	rs1109480	G	A	0.384	1.84e-10	-0.016691703	0.002619616	1232091
12	133380790	rs11611651	G	A	0.0868	2.05e-09	0.027114276	0.004525336	1232091
13	38172867	rs17197663	G	A	0.125	2.06e-08	-0.021587353	0.003852428	1232091
13	38359676	rs4264267	C	T	0.527042	6.82e-09	0.014792083	0.002551877	1232091
13	55834929	rs61959481	G	A	0.21	7.95e-11	-0.020344199	0.003128026	1232091
13	55931424	rs3098272	A	C	0.798794	2.08e-08	-0.017808222	0.003178014	1232091
13	59265043	rs9538162	T	C	0.415874	1.76e-11	0.017379155	0.002584993	1232091
13	59339281	rs1413119	C	T	0.396318	4.77e-09	-0.015255086	0.002604759	1232091
13	59454139	rs56367474	C	T	0.304	4.2e-10	-0.017297546	0.002769824	1232091
13	59871584	rs55786907	A	G	0.162492	1.84e-08	0.019445216	0.003453688	1232091
13	60705792	rs4886207	T	C	0.637	8.78e-10	-0.016246675	0.002649541	1232091
13	66949370	rs9540731	C	T	0.509	3.42e-12	-0.017730323	0.002548555	1232091
13	80191873	rs9545155	T	C	0.478	3.04e-10	-0.01607088	0.002550612	1232091
13	81191176	rs1772572	C	A	0.324132	5.62e-10	-0.016868145	0.002722085	1232091
13	96823724	rs75674569	G	A	0.0997	2.58e-09	-0.025337664	0.004252579	1232091
13	100546450	rs7333559	G	A	0.783	5.94e-14	-0.023212526	0.003090885	1232091
13	100648356	rs1108130	T	A	0.212	1.57e-14	0.023943552	0.003117185	1232091
13	101252635	rs12855717	C	T	0.538	1.22e-09	0.015523679	0.002555533	1232091
14	28346502	rs12878369	C	A	0.414762	1.6e-11	0.017437266	0.002587918	1230262
14	29316842	rs2145451	T	C	0.193	5.44e-10	-0.020046157	0.003230731	1230262
14	58653514	rs9323328	A	G	0.537	2.55e-08	-0.01423703	0.002557046	1230262
14	77529375	rs1811739	G	A	0.248	5.97e-10	0.018271778	0.002952442	1230262
14	79563654	rs8005334	T	G	0.36	3.44e-10	0.016673358	0.002656287	1230262
14	80102233	rs34940743	A	G	0.346	2.8e-09	0.015924897	0.002680336	1230262
14	98362355	rs2925128	C	T	0.385191	3.67e-10	0.016819905	0.002683041	1173165
14	98597552	rs1381287	C	T	0.467	1.81e-12	0.01801658	0.002555607	1230262
14	99693843	rs55913542	G	T	0.175	3.25e-08	0.018562262	0.0033556	1230262
15	36399479	rs1435672	T	C	0.56	3.82e-08	0.014105118	0.002566689	1232091
15	47685010	rs281296	G	A	0.357	1.59e-20	0.024689236	0.002659218	1232091
15	47935843	rs1435741	G	A	0.432951	1.09e-12	0.018309139	0.002571366	1232091
15	63898709	rs56902655	T	G	0.136	4.09e-09	-0.021862777	0.003716784	1232091
15	67476952	rs2289791	G	T	0.247	2.01e-09	-0.017725516	0.002954253	1232091
15	74048768	rs60833441	A	G	0.461	2.28e-08	-0.014276642	0.002555929	1232091
15	78025464	rs62007780	G	T	0.416	7.48e-10	-0.015913295	0.002584881	1232091
15	83893243	rs12442563	G	T	0.223	3.13e-14	-0.023229609	0.00306077	1232091
15	96858409	rs4310804	C	G	0.247	7.55e-10	-0.018187259	0.002954253	1232091
15	99204101	rs8027457	T	C	0.511	1.88e-09	0.015313777	0.002548759	1232091
16	720986	rs1139897	G	A	0.23	1.77e-15	-0.024087192	0.003027501	1232091
16	5811367	rs11076962	T	C	0.279	1.2e-10	0.018299866	0.00284069	1232091
16	10173748	rs7192140	T	C	0.498	3.4e-11	-0.016883378	0.002548162	1232091
16	17570220	rs9922607	C	T	0.2	3.42e-12	-0.022159313	0.003185177	1232091
16	18050926	rs9941217	C	G	0.352204	3.5e-12	-0.018556669	0.002667334	1232091
16	24727064	rs7188873	A	G	0.612998	8.46e-15	0.020295779	0.002615818	1232091
16	25351633	rs6497840	G	A	0.707	2.01e-15	0.022770278	0.002866511	1174994
16	49766772	rs4785187	G	A	0.223	6.55e-11	0.019977239	0.00306077	1232091
16	49891964	rs8050598	C	T	0.254117	1.76e-10	0.018669754	0.002926452	1232091
16	50945156	rs12918191	A	G	0.243	3.14e-11	-0.019727035	0.002970589	1232091
16	69576894	rs9302604	A	G	0.435	3.29e-13	0.018709522	0.00256995	1232091
16	72230694	rs9936784	T	G	0.53418	4.33e-08	0.013989473	0.002554117	1232091
16	72574550	rs62052916	A	T	0.0701	1.62e-10	-0.031913771	0.004990183	1232091
16	72950468	rs4788676	T	C	0.228528	4.92e-09	-0.017745035	0.003034337	1232091
16	75620118	rs61537885	T	C	0.037215	8.06e-09	-0.040062563	0.006942512	1158109
16	75766873	rs117657830	A	G	0.0417	3.18e-09	-0.037759688	0.006373454	1232091
16	87443734	rs1050847	C	T	0.559	7.37e-09	-0.014830017	0.002566069	1232091
16	89608702	rs11642231	G	A	0.369	3.44e-09	-0.015598343	0.002640376	1232091
17	1995177	rs4790874	C	T	0.532	8.43e-12	0.017449111	0.002553377	1232091
17	7795972	rs11078713	A	G	0.419348	1.59e-08	-0.014582893	0.002581953	1232091
17	7803118	rs28441558	T	C	0.0563	1.24e-10	-0.035564983	0.00552742	1232091
17	16235462	rs11651955	G	A	0.499	3.74e-08	-0.014026386	0.002548147	1232091
17	27323322	rs67777803	G	T	0.172	3.18e-13	-0.024601494	0.003376092	1232091
17	30685935	rs2344976	T	C	0.612	7.98e-09	-0.015087738	0.002614581	1232091
17	37824339	rs3764351	G	A	0.657	3.89e-08	-0.014749162	0.002683885	1232091
17	44121579	rs72836318	T	C	0.246	7e-09	-0.017122327	0.002958288	1232091
17	44793283	rs17692129	C	T	0.331	4.57e-13	0.019598922	0.002707488	1232091
17	50193197	rs75919030	T	C	0.267	3.35e-13	-0.020966403	0.002879957	1232091
17	50243397	rs2938134	C	A	0.673	3.14e-10	-0.01750102	0.002781095	1174994
17	77790135	rs2587507	T	C	0.502	8.69e-09	-0.01466024	0.002548162	1232091
18	5872472	rs34342129	T	C	0.509	2.13e-08	-0.014281006	0.002548555	1232091
18	25253297	rs4476253	G	A	0.24	5.78e-10	-0.018486164	0.002983192	1232091
18	31696075	rs7505855	C	T	0.586	5.31e-11	-0.016981782	0.002586691	1232091
18	36921851	rs8096225	A	C	0.703	2.63e-08	0.015524534	0.002788289	1232091
18	39297254	rs67050670	A	G	0.229	2.34e-11	-0.020272273	0.003032136	1232091
18	41314171	rs2359180	A	G	0.369	4.98e-08	-0.014389442	0.002640376	1232091
18	42658643	rs72898831	A	G	0.155	4.14e-12	-0.024415855	0.00352046	1232091
18	49874515	rs8083764	G	T	0.306171	7.97e-09	-0.015951718	0.002764301	1232091
18	49967811	rs1373178	T	G	0.588	4.16e-15	-0.020316397	0.002588549	1232091
18	50863861	rs62098013	G	A	0.365322	2.24e-11	0.017709976	0.002645934	1232091
18	53661743	rs72938304	G	A	0.113	1.36e-11	-0.027205122	0.004024321	1232091
18	72535282	rs11872397	G	A	0.253	5.2e-09	-0.017113949	0.002930711	1232091
18	77574374	rs71367544	C	T	0.203	8.54e-11	0.02055216	0.003167499	1232091
19	4474725	rs76608582	C	A	0.0489	4.88e-09	-0.034549291	0.005907804	1232091
19	4965064	rs10853981	G	A	0.33036	4.88e-08	0.014787247	0.002708814	1232091
19	18460956	rs113230003	G	A	0.255	1.05e-10	-0.018876149	0.002923111	1232091
19	18566395	rs8103660	T	C	0.354431	3.03e-09	0.015802571	0.002663523	1232091
19	51129745	rs117734003	G	C	0.0673	2.57e-09	0.030299067	0.005085283	1232091
19	55879872	rs1126757	C	T	0.473	2.92e-08	0.014162277	0.002551865	1232091
20	25195509	rs6050446	A	G	0.971	8.8e-13	0.054409795	0.007611437	1225969
20	29946968	rs6058782	C	T	0.908	1.78e-11	0.029710341	0.004419147	1225969
20	31175258	rs1555445	A	T	0.318	7.75e-12	0.018762575	0.002742644	1225969
20	42015801	rs6073075	T	A	0.824	2.44e-08	-0.018704044	0.00335394	1225969
20	54462393	rs910912	T	C	0.739	7.82e-09	-0.016769927	0.00290609	1227798
20	61984317	rs6011779	C	T	0.806	2.83e-09	-0.019176551	0.003227626	1227798
20	62406886	rs3810496	T	C	0.619436	1.54e-09	0.015881294	0.002628691	1227798
21	40588819	rs4818005	G	A	0.581	1.09e-14	-0.020430983	0.002644247	1174994
22	38397797	rs139896	T	C	0.648	7.14e-09	0.015440351	0.002667686	1232091
22	42698430	rs4822102	C	T	0.618	2.78e-10	-0.016542808	0.002622211	1232091
22	46442288	rs9627272	G	C	0.407	2.42e-09	-0.015473696	0.002593397	1232091
