# Supplementary material for: Unhealthy lifestyle factors and the risk of colorectal cancer: a Mendelian randomization study
Source: Sci Rep. 2024 Jun 15;14:13825. doi: 10.1038/s41598-024-64813-y (PMC11180165; doi:10.1038/s41598-024-64813-y)
Supplement: Supplementary file 8 — Supplementary Information 8. [file 41598_2024_64813_MOESM8_ESM.csv]

CHR	BP	SNP	A2	A1	FREQ	P	BETA	SE	N
2	23953454	rs112187834	T	A	0.14	2.81e-09	0.033409725	0.005623226	547219
3	49210732	rs7617480	A	C	0.773	1.68e-12	-0.032870839	0.004657964	547219
6	396321	rs12203592	C	T	0.176	1.21e-08	-0.029209259	0.005123643	547219
6	35058117	rs707968	A	G	0.681	2.76e-08	0.023270684	0.004186296	547219
7	32314690	rs7778443	T	C	0.618	1.04e-08	-0.022999045	0.004015807	547219
8	27426077	rs1565735	T	A	0.199	1.54e-12	-0.034557395	0.004887154	547219
8	42602668	rs60749569	A	T	0.0796	2.68e-08	-0.040071278	0.00720865	547219
9	127917257	rs12378015	G	A	0.3	8.31e-11	-0.027659567	0.004257838	547219
9	136461851	rs9409844	G	A	0.04523	4.37e-10	-0.058561329	0.009389363	547219
9	136467344	rs3025327	G	C	0.107	1.19e-35	0.078586334	0.006312206	547219
9	136473572	rs10821523	A	C	0.535529	2.28e-11	0.026156628	0.003912263	547219
9	136509275	rs1611124	G	T	0.067749	5.26e-09	-0.045337557	0.007763918	547219
11	16372431	rs7109376	T	A	0.279	1.14e-10	0.028059229	0.004350399	547219
15	47647755	rs591143	C	T	0.592	1.14e-09	-0.0243296	0.003994367	540606
15	76629609	rs3866543	T	G	0.523	1.35e-08	0.022201894	0.003906508	547219
15	78883813	rs518425	A	G	0.285	1.72e-12	-0.030502681	0.004322384	547219
19	41342842	rs145580088	A	G	0.024	9.48e-13	0.090955122	0.012748769	547219
19	41353107	rs56113850	T	C	0.567	1.61e-48	-0.05760633	0.003937888	547219
19	41371480	rs117824460	A	G	0.0265	1.09e-12	0.086499154	0.012148087	547219
19	41375030	rs59586387	C	G	0.0679	3.37e-11	0.051388379	0.007755908	547219
20	61984317	rs6011779	C	T	0.806	9.89e-24	-0.05002198	0.004977373	537801
20	61986950	rs4809543	G	A	0.075645	2.4e-09	0.044410337	0.007443189	537801
20	62018289	rs6089904	A	T	0.047486	4.01e-12	-0.064183388	0.009254439	537801
22	41854446	rs9607805	C	T	0.725	1.37e-11	0.029540752	0.004369819	547219
