# Supplementary material for: Unhealthy lifestyle factors and the risk of colorectal cancer: a Mendelian randomization study
Source: Sci Rep. 2024 Jun 15;14:13825. doi: 10.1038/s41598-024-64813-y (PMC11180165; doi:10.1038/s41598-024-64813-y)
Supplement: Supplementary file 9 — Supplementary Information 9. [file 41598_2024_64813_MOESM9_ESM.csv]

SNP	A1	A2	FREQ	BETA	SE	P	CHR	BP	...10
rs1200154	A	G	0.592867	0.00628507	0.00114355	3.9e-08	1	169093101	NA
rs2994326	C	T	0.813408	0.00796105	0.00145523	4.5e-08	1	243651026	NA
rs288070	A	G	0.098249	0.0105989	0.00188621	1.9e-08	2	210408477	NA
rs62253088	C	T	0.673024	-0.010885	0.00119786	1e-19	3	85400801	NA
rs7627864	G	C	0.431421	-0.00655321	0.0011344	7.6e-09	3	49926613	NA
rs4865667	T	C	0.387473	-0.00661328	0.00115524	1e-08	5	50748173	NA
rs159544	G	A	0.394795	0.00697447	0.00115035	1.3e-09	5	60489247	NA
rs10946808	G	A	0.272926	0.00770783	0.00126135	9.9e-10	6	26233387	NA
rs1265178	A	G	0.237741	-0.00731312	0.00132256	3.2e-08	6	31161229	NA
rs896302	T	C	0.713208	-0.00701349	0.00124452	1.7e-08	6	98806496	NA
rs4411372	C	T	0.280227	0.00702379	0.00125228	2e-08	13	99130423	NA
rs75930676	C	T	0.050872	0.0157735	0.00262843	2e-09	14	71826547	NA
rs166840	A	G	0.411977	-0.00764832	0.00115131	3.1e-11	17	19799698	NA
rs111901094	T	G	0.182455	-0.0087724	0.00147943	3e-09	19	19513570	NA
