# Supplementary material for: Unhealthy lifestyle factors and the risk of colorectal cancer: a Mendelian randomization study
Source: Sci Rep. 2024 Jun 15;14:13825. doi: 10.1038/s41598-024-64813-y (PMC11180165; doi:10.1038/s41598-024-64813-y)
Supplement: Supplementary file 10 — Supplementary Information 10. [file 41598_2024_64813_MOESM10_ESM.csv]

SNP	A1	A2	FREQ	BETA	SE	P	CHR	BP	...10
rs6667222	C	A	0.251857	-0.00873051	0.00151739	8.7e-09	1	154253661	NA
rs1248860	A	G	0.51556	0.00976972	0.00131429	1.1e-13	3	85015779	NA
rs9276758	A	G	0.311693	-0.00803189	0.00141706	1.4e-08	6	32772975	NA
rs2764261	G	A	0.625689	-0.00912633	0.00136054	2e-11	6	108927842	NA
rs13243553	A	G	0.392021	-0.00874851	0.00134959	9e-11	7	133506955	NA
rs328902	T	C	0.314508	0.00878858	0.0014168	5.5e-10	7	35020843	NA
rs3781411	T	C	0.123618	-0.0125792	0.00199721	3e-10	10	126715436	NA
