# Supplementary material for: Unhealthy lifestyle factors and the risk of colorectal cancer: a Mendelian randomization study
Source: Sci Rep. 2024 Jun 15;14:13825. doi: 10.1038/s41598-024-64813-y (PMC11180165; doi:10.1038/s41598-024-64813-y)
Supplement: Supplementary file 11 — Supplementary Information 11. [file 41598_2024_64813_MOESM11_ESM.csv]

CHR	BP	A1	A2	FREQ	BETA	SE	P	SNP
4	26062990	A	G	0.8133	-0.0208	0.0023	8.047e-20	rs10019888
3	156797648	T	C	0.3814	-0.0271	0.0018	1.472e-53	rs10049088
5	173281777	T	C	0.2645	0.0175	0.002	3.814e-18	rs10070064
14	25928179	A	C	0.3106	-0.0116	0.0018	3.114e-10	rs10132280
2	43189120	A	G	0.2188	0.0143	0.0024	2.003e-09	rs10153926
18	34690744	T	C	0.8742	-0.0149	0.0025	1.173e-09	rs10164099
2	219170525	A	G	0.5974	-0.0113	0.0018	5.13e-10	rs1017698
2	161144055	A	G	0.7021	0.0127	0.0019	5.838e-11	rs1020731
19	7199978	C	G	0.2762	0.012	0.002	1.468e-09	rs1035940
5	118729286	T	C	0.2816	-0.0123	0.0019	8.856e-11	rs1045241
13	31033232	T	C	0.2792	-0.0155	0.0019	1.266e-15	rs1045411
5	4010135	C	G	0.5488	0.0134	0.002	1.292e-11	rs10475249
3	35635145	A	T	0.7964	-0.0183	0.0022	9.338e-17	rs10490869
6	97946396	A	G	0.28	-0.0125	0.002	5.096e-10	rs10499013
12	108455828	C	G	0.7667	0.0134	0.0022	5.095e-10	rs10507223
12	94092690	C	G	0.5607	-0.0127	0.0018	1.427e-12	rs10745659
10	65318766	T	G	0.5135	-0.0147	0.0017	6.427e-18	rs10761785
10	89604732	T	C	0.7235	-0.0134	0.0019	3.975e-12	rs10788569
10	33672884	A	G	0.4934	-0.0113	0.0018	2.031e-10	rs10827252
11	10076430	A	G	0.507	-0.0122	0.002	4.93e-10	rs10840349
12	26471364	T	C	0.2036	0.0266	0.002	3.911e-39	rs10842707
12	30865510	A	C	0.7604	0.0127	0.002	5.847e-10	rs10843817
15	53044002	C	G	0.2742	-0.0118	0.002	1.787e-09	rs10851523
12	54421476	A	C	0.351	0.0236	0.0018	8.584e-39	rs10876528
11	65278461	T	C	0.7853	-0.018	0.0022	2.147e-16	rs10896012
1	170372503	A	C	0.2729	-0.0266	0.0019	6.402e-43	rs10919388
1	119546842	T	C	0.5565	0.024	0.0017	1.81e-45	rs10923724
9	113912553	A	G	0.5194	-0.0154	0.002	3.881e-15	rs10980797
9	107726918	T	C	0.8956	-0.0254	0.0028	5.731e-20	rs10991433
11	27695464	A	G	0.3307	0.0154	0.0018	1.214e-17	rs11030108
12	14417179	A	G	0.1934	-0.0133	0.0023	4.281e-09	rs11055887
12	66441684	T	C	0.293	0.0151	0.002	7.208e-14	rs11176015
10	95346805	C	G	0.2632	0.013	0.002	1.729e-10	rs11187537
11	116781545	A	C	0.0923	0.0226	0.0034	2.711e-11	rs11216183
5	158015903	A	G	0.2045	-0.0131	0.0022	1.603e-09	rs1122080
6	15230743	A	G	0.1408	-0.0167	0.0028	3.168e-09	rs112266013
11	62177643	C	G	0.4943	-0.0117	0.002	2.409e-09	rs11231084
2	200775744	T	C	0.4392	-0.0113	0.0017	7.475e-11	rs1124639
16	4484396	A	T	0.2851	0.0147	0.002	1.145e-13	rs1139653
7	104756326	T	C	0.3344	0.0149	0.0018	2.057e-17	rs1142
6	34192036	A	C	0.0432	0.0674	0.0048	2.944e-44	rs114760566
18	40736590	A	C	0.3797	-0.0133	0.0018	4.947e-13	rs1158805
13	112225701	A	C	0.5446	0.0104	0.0017	3.008e-09	rs1163627
17	68446861	C	G	0.4878	0.0161	0.0018	1.453e-19	rs11654387
4	965779	A	G	0.4436	-0.0165	0.0018	4.979e-20	rs11724804
5	132412299	A	G	0.7638	0.0154	0.002	8.389e-15	rs11747001
7	77333267	A	G	0.2864	-0.0117	0.0019	3.926e-10	rs11764879
19	18837823	A	G	0.5056	-0.0119	0.002	1.385e-09	rs11878507
2	66772000	T	C	0.594	-0.0134	0.0017	4.068e-15	rs11897119
14	58815839	T	C	0.3027	0.0157	0.0019	5.104e-16	rs1190982
8	25464690	T	G	0.5085	0.0185	0.002	4.99e-21	rs11992444
1	19925759	T	C	0.2346	-0.0149	0.0023	1.077e-10	rs12024554
1	243533273	A	G	0.8633	0.0155	0.0025	9.25e-10	rs12042959
15	92570921	C	G	0.7865	0.014	0.0022	1.187e-10	rs12101393
1	172348823	T	C	0.2001	0.0198	0.0019	7.185e-25	rs12138803
1	62579891	T	G	0.091	-0.0214	0.0035	7.637e-10	rs12140153
6	108906200	T	C	0.2888	-0.0119	0.0019	2.207e-10	rs12206094
11	47606865	C	G	0.625	0.0192	0.002	3.529e-21	rs12287076
13	93896935	A	G	0.5164	0.0107	0.0018	1.872e-09	rs12430764
10	21908803	T	C	0.7061	-0.0148	0.0019	2.371e-14	rs1243188
15	42102285	A	G	0.5243	0.0118	0.0018	4.022e-11	rs12440605
15	62435156	T	C	0.6151	-0.0103	0.0018	4.353e-09	rs12440695
17	65947640	A	G	0.2186	0.0172	0.0021	2.554e-16	rs12449442
19	2176586	A	G	0.5423	0.0134	0.0017	2.233e-15	rs12459350
2	166162705	A	G	0.2322	-0.013	0.0021	2.821e-10	rs12469667
3	168949384	A	G	0.4038	-0.0121	0.0018	3.034e-11	rs12494190
3	85886077	T	C	0.6416	0.0124	0.0018	1.321e-12	rs12495178
6	80916967	T	C	0.0882	0.0284	0.0033	3.377e-18	rs12527712
11	8694073	C	G	0.3337	-0.0154	0.0018	2.316e-18	rs12575252
14	103350197	C	G	0.8339	-0.0141	0.0023	1.546e-09	rs12590238
15	81058640	A	G	0.3106	-0.0128	0.0019	5.159e-12	rs12593088
19	18389135	A	G	0.3593	0.0251	0.0018	4.675e-46	rs12608504
2	162859436	A	G	0.011	0.0538	0.0091	2.996e-09	rs12621633
3	187632584	C	G	0.0399	0.0289	0.0047	9.83e-10	rs12629247
3	33872787	C	G	0.2247	0.0124	0.0021	2.089e-09	rs12631066
9	111972671	A	T	0.1914	-0.0185	0.0023	3.439e-15	rs12684047
2	9698190	T	C	0.3315	-0.0124	0.0021	2.896e-09	rs12692387
10	4963327	T	C	0.1187	-0.0158	0.0026	2.096e-09	rs12774134
10	115860058	T	C	0.7714	-0.0139	0.0021	6.882e-11	rs12777288
12	998365	T	G	0.391	-0.0114	0.0018	4.081e-10	rs12828016
6	6746166	C	G	0.5972	0.023	0.002	1.287e-30	rs1294436
19	18469017	T	C	0.7288	0.015	0.0022	2.044e-11	rs12986231
2	59951465	T	C	0.4597	0.0113	0.0018	2.752e-10	rs13028903
3	131564741	T	G	0.7323	-0.0135	0.0019	1.194e-12	rs13063979
4	45175691	T	C	0.4294	0.0147	0.0017	7.834e-18	rs13130484
7	136717447	T	C	0.8538	0.0159	0.0025	1.907e-10	rs13229637
8	68203608	A	G	0.7187	-0.0136	0.0022	5.072e-10	rs13255070
8	128334900	A	C	0.6534	0.0141	0.0019	5.415e-14	rs13256367
20	56135199	T	C	0.4743	0.0114	0.0018	1.693e-10	rs1328757
16	2175373	T	C	0.8169	0.018	0.0025	1.418e-12	rs13333747
6	7211818	A	G	0.4254	-0.0162	0.0018	1.66e-19	rs1334576
2	112253851	T	C	0.7829	0.0187	0.0024	3.068e-15	rs1345203
11	30432220	A	T	0.6452	0.0113	0.0019	9.486e-10	rs13642
5	76599022	A	T	0.6486	0.0114	0.0019	9.152e-10	rs1382894
2	66200648	A	G	0.862	-0.0224	0.0024	6.224e-20	rs1385167
11	823586	C	G	0.9868	-0.0557	0.0086	8.253e-11	rs140201358
20	33905619	A	G	0.3679	-0.0137	0.0017	4.124e-15	rs1406948
8	73439070	A	G	0.2736	0.0143	0.002	1.121e-12	rs1431659
15	67033151	T	C	0.2666	-0.0137	0.0019	5.081e-13	rs1440372
3	62481063	T	C	0.7316	0.0123	0.0019	1.319e-10	rs1452075
12	41887940	T	C	0.4963	0.0125	0.0018	1.856e-12	rs1458156
10	27904321	T	C	0.419	-0.0106	0.0018	4.406e-09	rs1494204
8	19824667	T	C	0.2629	-0.0117	0.0019	1.619e-09	rs15285
7	26397239	A	C	0.5694	-0.0226	0.0017	3.674e-39	rs1534696
3	37562141	A	G	0.5905	0.0134	0.0018	1.275e-13	rs155524
1	219653101	T	C	0.328	-0.0277	0.0019	1.591e-49	rs1563355
2	188115398	A	G	0.5372	0.0215	0.0017	2.758e-37	rs1569135
15	56781255	A	G	0.12	0.0186	0.0027	1.026e-11	rs16976932
10	122875040	A	G	0.879	-0.0206	0.0028	7.456e-14	rs17101456
14	79939993	A	G	0.2324	0.0169	0.0021	2.403e-16	rs17109256
2	230739209	C	G	0.3136	0.012	0.0019	1.79e-10	rs17324331
2	48962291	T	G	0.2346	0.0153	0.0021	4.166e-13	rs17326656
6	97385975	C	G	0.6522	0.011	0.0019	3.325e-09	rs17448885
19	30286822	T	C	0.6914	-0.0125	0.0018	5.424e-12	rs17513613
10	34168090	T	C	0.5081	0.0128	0.0018	5.891e-13	rs1757471
4	26308792	A	G	0.3879	0.0148	0.0018	3.237e-17	rs17644283
17	44059010	A	T	0.7274	0.0187	0.002	1.855e-20	rs17651507
5	172997978	A	G	0.3974	0.0114	0.0018	3.779e-10	rs17738166
18	13072979	T	C	0.5586	-0.0108	0.0018	1.327e-09	rs1787013
4	100235053	A	G	0.1691	0.016	0.0023	9.974e-12	rs1789882
19	46181392	C	G	0.1876	-0.0209	0.0022	6.225e-22	rs1800437
9	107665978	C	G	0.879	0.0201	0.0026	9.181e-15	rs1800978
12	9075014	T	G	0.7185	-0.0135	0.002	5.636e-12	rs1805740
5	112542527	A	G	0.3177	0.0122	0.0019	1.521e-10	rs1822489
9	95568230	T	C	0.1528	0.0173	0.0025	3.846e-12	rs1974004
20	39690342	T	C	0.7073	-0.0122	0.0019	4.219e-11	rs1997833
6	40348653	A	G	0.7246	-0.0153	0.0019	2.375e-16	rs2033529
16	49864791	T	C	0.517	-0.0106	0.0017	4.573e-10	rs2047937
1	103417203	C	G	0.5884	0.0152	0.002	2.127e-14	rs2061708
5	75015242	T	G	0.63	0.015	0.0017	8.407e-18	rs2112347
1	26201164	A	G	0.5263	0.0118	0.0018	3.294e-11	rs213624
5	103945178	T	C	0.4408	0.0126	0.0018	2.107e-12	rs2161097
5	88001798	T	C	0.102	0.0192	0.0029	4.317e-11	rs2161228
4	89730074	T	C	0.4729	0.0199	0.0018	6.473e-29	rs2167750
9	28412375	T	C	0.6861	-0.0141	0.0018	4.425e-15	rs2183825
2	60814466	T	G	0.8328	-0.0144	0.0024	2.809e-09	rs2195086
12	33734935	A	G	0.3722	-0.0133	0.0018	5.074e-13	rs2200155
20	45529571	A	G	0.3693	0.0212	0.0018	1.894e-30	rs2236519
11	111895254	T	G	0.3375	-0.021	0.0019	5.76e-28	rs2276390
3	49751585	T	C	0.3272	0.0168	0.0018	1.74e-20	rs2291542
22	29449477	A	G	0.5683	0.02	0.0017	3.173e-31	rs2294239
17	34848874	T	C	0.473	0.016	0.0017	2.521e-21	rs2306589
1	107573565	A	G	0.6448	-0.0121	0.0019	8.334e-11	rs2335077
6	120213880	A	G	0.6738	0.0113	0.0018	3.804e-10	rs2357760
9	96758342	A	G	0.7143	0.0157	0.0019	9.007e-17	rs2398893
2	60170875	T	C	0.5648	0.0105	0.0018	3.854e-09	rs2419407
5	176534886	A	G	0.5292	0.0148	0.002	8.915e-14	rs244723
5	53302354	T	C	0.7378	0.0158	0.002	4.621e-15	rs2448
3	15771372	T	C	0.3137	0.0128	0.0018	1.827e-12	rs2455848
6	100610101	A	G	0.8346	-0.0214	0.0023	8.298e-20	rs2503099
11	62312786	C	G	0.6337	-0.0154	0.0018	1.022e-16	rs2509967
11	102977271	A	G	0.2688	-0.0138	0.0022	3.882e-10	rs2513987
14	71359064	T	G	0.69	0.0125	0.0021	3.646e-09	rs2526886
3	11406721	T	C	0.8253	-0.0156	0.0023	2.062e-11	rs2595004
1	72835410	T	C	0.8197	0.0161	0.0022	1.012e-13	rs2613505
15	73618309	T	C	0.461	-0.0113	0.0018	2.715e-10	rs2660824
7	50750128	T	G	0.3706	0.0109	0.0018	4.092e-09	rs2715135
8	30854033	A	G	0.3	0.0172	0.0021	9.9e-16	rs2725371
1	2987268	A	C	0.2001	0.0168	0.0025	9.216e-12	rs2742690
8	72396213	T	C	0.078	0.0362	0.0037	7.917e-23	rs28446899
21	35593827	A	G	0.1268	0.0177	0.003	4.228e-09	rs28451064
6	31237061	T	C	0.6383	0.0209	0.002	8.006e-25	rs2894204
14	65421274	T	C	0.809	-0.0138	0.0023	8.513e-10	rs2898885
1	23271504	A	T	0.3781	-0.0122	0.0018	1.607e-11	rs2903995
16	81534790	T	C	0.2958	0.0215	0.0018	1.623e-31	rs2925979
15	40990353	C	G	0.4546	0.0119	0.0019	2.46e-10	rs2928140
11	10393468	A	G	0.4912	-0.0125	0.002	1.841e-10	rs2957658
20	45789953	T	C	0.451	-0.0145	0.0017	1.915e-17	rs3092781
4	3232257	T	C	0.2971	-0.0129	0.0019	1.59e-11	rs3121419
1	86273451	A	T	0.5511	-0.012	0.0018	1.626e-11	rs313741
2	119444229	A	G	0.5544	-0.0139	0.0018	1.119e-14	rs332105
12	12879570	T	C	0.466	0.0104	0.0018	4.604e-09	rs34322
5	66304225	T	G	0.5808	-0.0118	0.0018	4.415e-11	rs34699
11	64031241	T	C	0.0615	0.0373	0.0041	6.257e-20	rs35169799
8	38329650	T	C	0.3979	0.0146	0.002	3.421e-13	rs36061954
7	101721006	A	G	0.1776	0.0156	0.0023	1.72e-11	rs372321
15	51748610	A	G	0.4564	0.0118	0.0017	3.846e-12	rs3736485
1	214173840	A	G	0.2539	-0.0124	0.0021	2.161e-09	rs3767848
19	33893008	A	G	0.5805	-0.0237	0.0017	1.451e-43	rs3786897
11	118944675	T	C	0.387	0.0142	0.0018	5.454e-15	rs3825061
2	239365456	A	G	0.0527	-0.0278	0.0044	3.997e-10	rs3891424
1	205041542	T	C	0.7847	-0.0149	0.0022	6.817e-12	rs3903399
7	116954785	A	C	0.6205	-0.0154	0.0018	3.496e-18	rs39312
5	55860866	T	G	0.1967	0.0241	0.0021	1.756e-29	rs3936510
2	164877930	C	G	0.7788	0.0129	0.0022	1.862e-09	rs399984
2	165667643	A	T	0.628	-0.0182	0.0018	2.083e-23	rs409125
17	79923718	T	C	0.4129	0.0118	0.0018	3.261e-11	rs4239275
19	45411941	T	C	0.8459	0.0346	0.0027	4.214e-37	rs429358
2	114517748	A	G	0.7875	-0.014	0.0022	8.599e-11	rs4372913
5	106328326	T	C	0.5756	0.0106	0.0018	3.568e-09	rs4395620
5	155824774	T	C	0.2734	0.0127	0.002	1.368e-10	rs4454042
7	112987650	T	C	0.4268	-0.0108	0.0018	1.54e-09	rs4476935
17	17493272	A	G	0.4535	-0.013	0.0018	6.61e-13	rs4646342
1	40018509	T	C	0.223	0.0145	0.0021	7.577e-12	rs4660808
2	67846288	T	C	0.3562	-0.0191	0.0018	4.792e-25	rs4671193
3	9345218	A	C	0.2513	0.0123	0.002	6.014e-10	rs4686340
6	43101270	C	G	0.5295	-0.0117	0.002	2.529e-09	rs4714668
7	107614003	A	G	0.8989	0.0215	0.0029	1.846e-13	rs4727695
11	43628749	T	C	0.6112	-0.0132	0.0018	3.975e-13	rs4755720
15	31705683	A	T	0.7568	0.0132	0.0021	2.086e-10	rs4779526
16	29995218	A	G	0.4594	0.0169	0.0018	2.638e-21	rs4788204
2	100894887	T	C	0.6685	-0.0151	0.0021	5.616e-13	rs4851284
3	171800256	A	G	0.6004	0.0149	0.0018	3.743e-16	rs4894803
18	46853270	C	G	0.6548	-0.0154	0.0019	2.313e-16	rs494752
12	108594069	C	G	0.3026	-0.0181	0.002	1.957e-20	rs4964656
11	85322400	A	G	0.7979	-0.0171	0.0024	2.183e-12	rs536665
1	177889480	A	G	0.7802	-0.0203	0.0021	8.143e-22	rs543874
7	73037366	A	G	0.1765	-0.0154	0.0023	3.396e-11	rs55747707
2	158412701	T	G	0.9886	0.0623	0.0092	1.549e-11	rs55920843
13	54756074	T	C	0.1229	0.0202	0.003	1.572e-11	rs564930
11	122014110	T	C	0.7141	-0.0133	0.002	2.022e-11	rs579682
17	40698075	A	G	0.7547	-0.0177	0.0023	9.11e-15	rs591939
20	50982870	A	G	0.7102	0.0203	0.0019	2.463e-27	rs6021889
6	139829666	T	C	0.5834	-0.0192	0.0018	2.381e-26	rs605066
20	42010996	A	G	0.8485	0.0151	0.0025	1.133e-09	rs6130360
18	21069068	A	G	0.3426	-0.0166	0.0021	1.623e-15	rs62095889
8	60264465	A	C	0.8376	-0.0159	0.0027	2.696e-09	rs62506196
9	102162570	T	C	0.1646	-0.0157	0.0027	3.706e-09	rs62565259
3	135926622	T	G	0.7704	0.0156	0.002	1.154e-14	rs645040
9	15670492	T	G	0.4535	-0.0101	0.0017	2.669e-09	rs6474945
2	59307725	A	G	0.6107	-0.0139	0.0017	8.963e-16	rs6545714
3	82704753	A	G	0.3632	0.0118	0.0018	1.642e-10	rs6548834
3	18738940	A	G	0.7193	0.0117	0.002	3.083e-09	rs6550597
18	53445930	T	C	0.5152	-0.0128	0.002	7.126e-11	rs6566233
18	57829135	T	C	0.7532	-0.0263	0.002	2.53e-39	rs6567160
1	224051439	T	C	0.2997	-0.0116	0.0019	2.546e-09	rs6604731
13	110932363	T	C	0.3787	0.0113	0.0019	1.667e-09	rs664532
1	200049302	A	T	0.2843	-0.0125	0.0019	1.357e-10	rs6658424
1	112274162	T	C	0.4332	0.0145	0.002	2.343e-13	rs6658723
1	163589208	T	C	0.4445	0.0123	0.002	4.434e-10	rs6688053
1	9335745	T	C	0.2394	0.0186	0.0021	3.021e-19	rs6688233
6	160769811	T	C	0.469	-0.0134	0.002	7.192e-12	rs668871
1	114953420	T	C	0.6817	0.0121	0.0019	1.621e-10	rs6694768
1	91212216	A	G	0.6236	-0.0118	0.0017	1.276e-11	rs6699397
6	153455994	A	G	0.4126	-0.0122	0.002	7.964e-10	rs672341
2	629510	A	C	0.8423	0.0266	0.0022	1.795e-32	rs6743060
2	25193998	A	T	0.7801	-0.021	0.0022	5.985e-22	rs6749646
3	129341403	A	C	0.8143	0.0288	0.0023	2.091e-37	rs6795831
6	43758873	A	G	0.5735	0.0327	0.0017	2.015e-78	rs6905288
7	120889272	C	G	0.4294	-0.0126	0.0018	2.182e-12	rs6942652
9	134881443	A	C	0.6792	-0.0118	0.0019	4.288e-10	rs7025089
12	89771903	T	C	0.5518	-0.0118	0.0018	4.367e-11	rs704061
10	61842645	T	C	0.3228	-0.0132	0.0021	3.644e-10	rs7070670
10	63882682	A	G	0.5531	0.0126	0.002	1.88e-10	rs7070749
10	36227656	A	G	0.8256	0.0144	0.0024	1.598e-09	rs708437
2	13073967	A	G	0.5566	-0.0171	0.0018	2.375e-21	rs711869
12	50247468	A	G	0.3842	0.0125	0.0018	1.089e-12	rs7138803
15	74329193	T	C	0.5074	-0.0158	0.002	8.25e-16	rs7183908
16	24806420	T	G	0.2635	-0.0137	0.002	1.21e-11	rs7186893
11	113234679	T	C	0.3967	0.0114	0.0018	3.793e-10	rs719802
16	85258191	T	C	0.2182	-0.0138	0.0022	6.096e-10	rs7198287
16	82872628	C	G	0.6754	-0.0127	0.0019	2.481e-11	rs7206608
17	21279289	T	C	0.6826	-0.0171	0.0019	6.951e-19	rs7213608
17	2136065	T	G	0.6555	-0.0137	0.0018	9.937e-15	rs7217226
12	2055266	T	C	0.499	0.0109	0.0018	1.169e-09	rs7222
6	127454893	A	G	0.0409	0.126	0.0044	4.56e-183	rs72959041
12	98772975	T	C	0.4526	-0.0119	0.0018	2.959e-11	rs7311622
22	40669648	A	G	0.7717	0.0122	0.0021	2.817e-09	rs733381
11	69262756	A	G	0.4389	-0.0173	0.002	2.458e-18	rs7395513
11	130271647	A	G	0.3588	0.0111	0.0019	2.65e-09	rs747249
11	13274553	A	T	0.275	-0.0128	0.002	7.274e-11	rs747601
14	91547136	C	G	0.6801	-0.0125	0.0019	7.893e-11	rs7492628
16	28883241	A	G	0.6175	-0.0168	0.0017	1.13e-22	rs7498665
17	59492714	A	G	0.33	0.0123	0.0019	5.587e-11	rs758598
2	43756032	T	C	0.1024	0.0179	0.0028	9.298e-11	rs7591387
2	213413231	A	G	0.2732	-0.0114	0.0019	2.358e-09	rs7599312
3	185834290	T	C	0.2099	-0.0142	0.0021	8.28e-12	rs7647305
3	64701535	T	C	0.9368	0.032	0.0041	4.955e-15	rs76699125
6	20581828	A	G	0.6823	0.0125	0.0019	6.875e-11	rs7744833
7	68686127	C	G	0.0598	-0.0245	0.004	7.072e-10	rs7797307
10	80907147	A	G	0.4292	-0.0133	0.0017	2.861e-14	rs780159
8	25641764	A	C	0.6527	0.0159	0.0019	3.258e-17	rs7823561
4	145868370	T	C	0.4202	0.0123	0.0017	7.567e-13	rs789351
10	5648787	A	G	0.4511	-0.0109	0.0018	9.433e-10	rs7907173
3	99525631	A	G	0.6045	-0.0106	0.0018	3.563e-09	rs793456
13	51221618	A	C	0.8938	0.0316	0.0026	1.089e-34	rs797486
15	94023132	A	G	0.1115	0.0177	0.0028	3.624e-10	rs8024294
15	67661784	A	G	0.2217	-0.0166	0.002	8.931e-17	rs8043060
20	5666891	T	C	0.2391	0.0137	0.0023	3.625e-09	rs805768
16	4908956	T	C	0.1234	0.0161	0.0027	1.496e-09	rs8060576
17	3981066	T	G	0.1682	0.016	0.0023	7.386e-12	rs8070737
17	46080233	C	G	0.1539	-0.016	0.0025	6.622e-11	rs8071778
17	61728881	A	C	0.2867	-0.0138	0.0019	2.757e-13	rs8075273
17	74255029	A	G	0.9209	-0.0234	0.0033	1.668e-12	rs8079062
4	140874760	A	G	0.3669	-0.0155	0.002	2.482e-14	rs809955
19	55999142	C	G	0.7044	-0.0165	0.0022	2.244e-14	rs8103017
22	47214749	T	G	0.7545	-0.0136	0.002	1.454e-11	rs8141715
17	7537098	T	C	0.5472	-0.0119	0.002	1.628e-09	rs858516
4	56245637	T	C	0.7492	-0.0135	0.002	4.364e-11	rs861029
12	124505444	T	C	0.5836	0.0259	0.0017	6.195e-51	rs863750
16	69556715	T	C	0.4146	-0.0171	0.0017	1.985e-23	rs889398
6	98539519	T	C	0.411	-0.0119	0.0017	6.814e-12	rs901630
1	154991389	T	C	0.7235	0.0126	0.0019	7.831e-11	rs905938
20	51699189	A	G	0.4935	-0.0169	0.0018	2.395e-21	rs910382
2	58792377	A	G	0.5889	0.0127	0.0017	7.979e-14	rs929641
6	14573063	A	G	0.2501	-0.0145	0.002	1.502e-12	rs9296938
16	53865975	T	C	0.7344	-0.0152	0.0019	3.813e-15	rs9302652
6	85396119	A	T	0.5866	-0.0117	0.0018	7.838e-11	rs9362083
15	75069282	T	C	0.7294	0.0114	0.0019	1.95e-09	rs936226
6	43810974	A	G	0.7078	0.0195	0.0019	1.089e-23	rs9369425
6	53789830	T	G	0.0804	0.0198	0.0032	1.131e-09	rs9370243
1	49928489	T	C	0.7664	-0.017	0.002	2.719e-17	rs946106
10	94114633	T	C	0.5746	0.012	0.0018	2.376e-11	rs950732
13	111040798	A	C	0.3068	-0.0121	0.0018	6.633e-11	rs9515201
2	181607751	C	G	0.6685	0.0122	0.0019	1.017e-10	rs9630986
8	23610639	A	T	0.7545	0.0188	0.0021	2.101e-19	rs9644033
1	98423149	A	G	0.8372	-0.0179	0.0024	5.222e-14	rs9659380
20	6623374	T	C	0.3637	0.0116	0.0018	7.855e-11	rs979012
3	150097635	C	G	0.0654	0.0278	0.0036	1.118e-14	rs9844972
6	50803050	A	G	0.844	-0.02	0.0022	9.975e-20	rs987237
3	12302462	T	C	0.8126	-0.0193	0.0021	3.382e-20	rs9878908
16	53801985	T	C	0.4354	0.0389	0.0017	1.18e-113	rs9923544
3	89121921	T	C	0.3802	0.0126	0.0018	3.033e-12	rs9942009
21	39484323	A	G	0.3871	-0.0129	0.0018	2.095e-12	rs9976841
19	19378671	A	G	0.8343	0.0165	0.0023	1.042e-12	rs998732
17	73230856	T	C	0.8347	0.0152	0.0024	1.934e-10	rs9988
